# Supplementary material for: Machine learning for predicting Chagas disease infection in rural areas of Brazil
Source: PLoS Negl Trop Dis. 2024 Apr 16;18(4):e0012026. doi: 10.1371/journal.pntd.0012026 (PMC11093296; doi:10.1371/journal.pntd.0012026)
Supplement: S1 Data — This CSV file contains raw screening data for Chagas disease, which were collected and analyzed in the study. It includes test results, demographic information, and other relevant variables used in the data analysis. This supplementary material is provided to ensure transparency and to allow for replication of the study’s findings by independent researchers. (CSV) [file pntd.0012026.s001.csv]

codigo	cidade	coleta	idade_atual	idade_coleta	sexo	diagnosticado_com_DC	tratamento_dc	familiar_dc	parentesco	parentesco.filho.filha	parentesco.avo.avo	parentesco.tio.tia	parantesco.pai	parentesco.mae	parentesco.irma	parentesco.irmao	picada_barbeiro	viveu_regiao_barbeiro	casa_madeira_pau_a_pique		coleta_elisa	resultado_elisa	atendimento
19016742203	Espinosa	23/07/2019	58	55	Masculino	Não	Não	Sim	Filho, filha / Avó, avô	1	1	0	0	0	0	0	Sim	Sim	Sim		Realizada coleta venosa e capilar em 23/07/2019	NEGATIVO	Não
1,90157E+11	São Francisco	08/02/2019	31	27	Masculino	Não	Não se aplica			0	0	0	0	0	0	0	Sim	Sim	Não	Negativo		NEGATIVO	Não
1,90167E+11	São Francisco	08/02/2019	39	35	Feminino	Não	Não se aplica	Não	Não se aplica	0	0	0	0	0	0	0	Não	Sim	Sim	Negativo		NEGATIVO	Não
1,90167E+11	São Francisco	08/02/2019	41	37	Feminino	Não	Não se aplica	Não	Não se aplica	0	0	0	0	0	0	0	Não	Sim	Sim	Negativo		NEGATIVO	Não
1,90167E+11	São Francisco	08/02/2019	40	36	Feminino	Não	Não se aplica			0	0	0	0	0	0	0	Não	Não	Não	Negativo		NEGATIVO	Não
1,90167E+11	São Francisco	08/02/2019	34	30	Feminino	Não	Não se aplica	Sim	Pai, mãe, tio, tia por parte de pai, tio, tia por parte de mãe	0	0	1	1	1	0	0	Sim	Sim	Não	Negativo		NEGATIVO	Não
1,90167E+11	São Francisco	08/02/2019	42	38	Feminino	Não	Não se aplica	Sim	Pai, mãe	0	0	0	1	1	0	0	Não	Não	Não	Negativo		NEGATIVO	Não
1,90167E+11	São Francisco	08/02/2019	41	37	Feminino	Não	Não se aplica	Não	Não se aplica	0	0	0	0	0	0	0	Não	Sim	Sim	Negativo		NEGATIVO	Não
1,90167E+11	São Francisco	08/02/2019	41	37	Feminino	Não	Não se aplica	Não	Não se aplica	0	0	0	0	0	0	0	Não	Sim	Não	Negativo		NEGATIVO	Não
1,90167E+11	São Francisco	08/02/2019	47	43	Masculino	Não	Não se aplica			0	0	0	0	0	0	0	Não	Sim	Não	Negativo		NEGATIVO	Não
1,90167E+11	São Francisco	08/02/2019	40	36	Feminino	Não	Não se aplica	Não	Não se aplica	0	0	0	0	0	0	0	Não	Sim	Não	Negativo		NEGATIVO	Não
1,90167E+11	São Francisco	08/02/2019	41	37	Feminino	Não	Não se aplica	Sim	Pai, mãe, tio, tia por parte de mãe, tio, tia por parte de pai	0	0	1	1	1	0	0	Não	Sim	Não	Negativo		NEGATIVO	Não
1,90167E+11	São Francisco	08/02/2019	40	36	Feminino	Não	Não se aplica	Sim	Pai, mãe, tio, tia por parte de pai, tio, tia por parte de mãe	0	0	1	1	1	0	0	Não	Sim	Sim	Negativo		NEGATIVO	Não
1,90167E+11	São Francisco	08/02/2019	36	32	Feminino	Não	Não se aplica	Sim	Tio, tia por parte de mãe	0	0	1	0	1	0	0	Não	Sim	Sim	Negativo		NEGATIVO	Não
1,90167E+11	São Francisco	08/02/2019	47	43	Masculino	Não	Não se aplica	Sim	Tio, tia por parte de mãe, tio tia por parte de pai	0	0	1	1	1	0	0	Não	Sim	Sim	Negativo		NEGATIVO	Não
1,90167E+11	São Francisco	08/02/2019	39	35	Feminino	Não	Não se aplica	Sim	Tio, tia por parte de mãe	0	0	1	0	1	0	0	Não	Sim	Sim	Negativo		NEGATIVO	Não
1,90167E+11	São Francisco	08/02/2019	39	35	Feminino	Não	Não se aplica	Sim	Pai, mãe, avó, avô, tio, tia por parte de pai	0	1	1	1	1	0	0	Sim	Sim	Não	Negativo		NEGATIVO	Não
1,90167E+11	São Francisco	08/02/2019	33	29	Feminino	Não	Não se aplica			0	0	0	0	0	0	0	Não	Não	Não	Negativo		NEGATIVO	Não
1,90167E+11	São Francisco	08/02/2019	30	26	Feminino	Não	Não se aplica	Não	Não se aplica	0	0	0	0	0	0	0	Não	Não	Não	Negativo		NEGATIVO	Não
1,90167E+11	São Francisco	08/02/2019	30	26	Feminino	Não	Não se aplica	Não	Não se aplica	0	0	0	0	0	0	0	Não	Sim	Sim	Negativo		NEGATIVO	Não
1,90167E+11	São Francisco	08/02/2019	36	32	Masculino	Não	Não se aplica	Sim	Pai, mãe	0	0	0	1	1	0	0	Não	Sim	Não	Negativo		NEGATIVO	Não
1,90167E+11	São Francisco	08/02/2019	40	36	Feminino	Não	Não se aplica			0	0	0	0	0	0	0	Não	Sim	Não	Negativo		NEGATIVO	Não
1,90167E+11	Espinosa	06/02/2019	48	44	Feminino	Não	Não se aplica	Não	Não se aplica	0	0	0	0	0	0	0	Não	Sim	Sim	Negativo		NEGATIVO	Não
1,90167E+11	Espinosa	06/02/2019	58	54	Feminino	Não	Não se aplica			0	0	0	0	0	0	0	Não	Não	Não	Negativo		NEGATIVO	Não
1,90167E+11	Espinosa	08/02/2019	41	37	Feminino	Não	Não se aplica	Sim	Pai, mãe, avó, avô	0	1	0	1	1	0	0	Não	Sim	Não	Negativo		NEGATIVO	Não
1,90167E+11	Espinosa	06/02/2019	39	35	Feminino	Não	Não se aplica			0	0	0	0	0	0	0	Não	Sim	Não	Negativo		NEGATIVO	Não
1,90167E+11	São Francisco	08/02/2019	46	42	Feminino	Não	Não se aplica	Não sei	Não se aplica	0	0	0	0	0	0	0	Não	Sim	Não	Negativo		NEGATIVO	Não
1,90167E+11	São Francisco	08/02/2019	55	51	Feminino	Não	Não se aplica			0	0	0	0	0	0	0	Sim	Sim	Sim	Negativo		NEGATIVO	Não
1,90167E+11	São Francisco	08/02/2019	41	37	Feminino	Não	Não se aplica			0	0	0	0	0	0	0	Não	Não	Não	Indeterminado	25/04/2019	NEGATIVO	Não
1,90167E+11	São Francisco	08/02/2019	36	32	Feminino	Não	Não se aplica			0	0	0	0	0	0	0	Não	Não	Não	Negativo		NEGATIVO	Não
1,90167E+11	São Francisco	08/02/2019	41	37	Feminino	Não	Não se aplica	Sim	Avó, avô	0	1	0	0	0	0	0	Não	Não	Não	Negativo		NEGATIVO	Não
1,90167E+11	São Francisco	08/02/2019	60	56	Feminino	Não	Não se aplica	Sim	Irmãos, irmãs	0	0	0	0	0	1	1	Sim	Sim	Não	Negativo		NEGATIVO	Não
1,90167E+11	São Francisco	08/02/2019	41	37	Masculino	Não	Não se aplica	Não	Não se aplica	0	0	0	0	0	0	0	Não	Sim	Não	Negativo		NEGATIVO	Não
1,90167E+11	São Francisco	08/02/2019	41	37	Feminino	Não	Não se aplica			0	0	0	0	0	0	0	Sim	Sim	Não	Negativo		NEGATIVO	Não
1,90167E+11	Espinosa	06/02/2019	43	39	Feminino	Não	Não se aplica	Não	Não se aplica	0	0	0	0	0	0	0	Não	Sim	Não	Negativo		NEGATIVO	Não
1,90167E+11	Espinosa	06/02/2019	34	30	Feminino	Não	Não se aplica	Não	Não se aplica	0	0	0	0	0	0	0	Não	Não	Não	Negativo		NEGATIVO	Não
1,90167E+11	Espinosa	06/02/2019	38	34	Feminino	Não	Não se aplica			0	0	0	0	0	0	0	Não	Sim	Não	Negativo		NEGATIVO	Não
1,90167E+11	Espinosa	06/02/2019	39	35	Feminino	Não	Não se aplica			0	0	0	0	0	0	0	Não	Sim	Não	Negativo		NEGATIVO	Não
1,90167E+11	Espinosa	06/02/2019	53	49	Feminino	Não	Não se aplica	Sim	Pai, mãe	0	0	0	1	1	0	0	Não	Não	Não	Negativo		NEGATIVO	Não
1,90167E+11	Espinosa	06/02/2019	29	25	Masculino	Não	Não se aplica	Sim	Avó, avô	0	1	0	0	0	0	0	Não	Sim	Não	Negativo		NEGATIVO	Não
1,90167E+11	Espinosa	06/02/2019	43	39	Feminino	Não	Não se aplica	Não	Não se aplica	0	0	0	0	0	0	0	Não	Não	Não	Negativo		NEGATIVO	Não
1,90167E+11	Espinosa	06/02/2019	50	46	Feminino	Não	Não se aplica	Não	Não se aplica	0	0	0	0	0	0	0	Não	Não	Não	Negativo		NEGATIVO	Não
1,90167E+11	Espinosa	06/02/2019	44	40	Feminino	Não	Não se aplica	Sim	Tio, tia por parte de pai	0	0	1	1	0	0	0	Não	Sim	Sim	Negativo		NEGATIVO	Não
1,90167E+11	Espinosa	06/02/2019	51	47	Feminino	Não	Não se aplica	Não	Não se aplica	0	0	0	0	0	0	0	Não	Sim	Não	Negativo		NEGATIVO	Não
1,90167E+11	Espinosa	06/02/2019	36	32	Feminino	Não	Não se aplica	Não	Não se aplica	0	0	0	0	0	0	0	Não	Sim	Não	Negativo		NEGATIVO	Não
1,90167E+11	Espinosa	06/02/2019	41	37	Feminino	Não	Não se aplica	Não	Não se aplica	0	0	0	0	0	0	0	Não	Sim	Não	Negativo		NEGATIVO	Não
1,90167E+11	Espinosa	06/02/2019	40	36	Feminino	Não	Não se aplica	Não	Não se aplica	0	0	0	0	0	0	0	Não	Sim	Não	Negativo		NEGATIVO	Não
1,90167E+11	Espinosa	06/02/2019	21	17	Feminino	Não	Não se aplica	Sim	Tio, tia por parte de pai	0	0	1	1	0	0	0	Não	Sim	Sim	Negativo		NEGATIVO	Não
1,90167E+11	Espinosa	06/02/2019	48	44	Feminino	Não	Não se aplica	Sim	Irmãos, irmãs, Avó, avô	0	1	0	0	0	1	1	Não	Sim	Não	Negativo		NEGATIVO	Não
1,90167E+11	Espinosa	06/02/2019	42	38	Masculino	Não	Não se aplica	Não	Não se aplica	0	0	0	0	0	0	0	Não	Sim	Não	Negativo		NEGATIVO	Não
1,90167E+11	Espinosa	06/02/2019	27	23	Feminino	Não	Não se aplica			0	0	0	0	0	0	0	Não	Não	Não	Negativo		NEGATIVO	Não
1,90167E+11	Espinosa	06/02/2019	42	38	Feminino	Não	Não se aplica			0	0	0	0	0	0	0	Não	Não	Não	Negativo		NEGATIVO	Não
1,90167E+11	Espinosa	06/02/2019	36	32	Feminino	Não	Não se aplica			0	0	0	0	0	0	0	Não	Não	Não	Negativo		NEGATIVO	Não
1,90167E+11	Espinosa	06/02/2019	38	34	Feminino	Não	Não se aplica	Não	Não se aplica	0	0	0	0	0	0	0	Não	Sim	Não	Negativo		NEGATIVO	Não
1,90167E+11	Espinosa	06/02/2019	43	39	Feminino	Não	Não se aplica	Sim	Tio, tia por parte de pai	0	0	1	1	0	0	0	Não	Sim	Não	Negativo		NEGATIVO	Não
1,90167E+11	Espinosa	06/02/2019	46	42	Feminino	Não	Não se aplica	Não	Não se aplica	0	0	0	0	0	0	0	Não	Sim	Não	Negativo		NEGATIVO	Não
1,90167E+11	Espinosa	06/02/2019	24	20	Feminino	Não	Não se aplica	Sim	Tio, tia por parte de pai	0	0	1	1	0	0	0	Não	Não	Não	Negativo		NEGATIVO	Não
1,90167E+11	Espinosa	06/02/2019	30	26	Feminino	Não	Não se aplica	Não	Não se aplica	0	0	0	0	0	0	0	Não	Sim	Não	Negativo		NEGATIVO	Não
1,90167E+11	Espinosa	06/02/2019	52	47	Feminino	Não	Não se aplica	Não	Não se aplica	0	0	0	0	0	0	0	Não	Não	Não	Negativo		NEGATIVO	Não
1,90167E+11	Espinosa	06/02/2019	29	25	Feminino	Não	Não se aplica			0	0	0	0	0	0	0	Não	Não	Não	Negativo		NEGATIVO	Não
1,90167E+11	Espinosa	06/02/2019	41	37	Feminino	Não	Não se aplica			0	0	0	0	0	0	0	Não	Não	Não	Negativo		NEGATIVO	Não
1,90167E+11	Espinosa	06/02/2019	35	31	Feminino	Não	Não se aplica	Não	Não se aplica	0	0	0	0	0	0	0	Não	Sim	Sim	Negativo		NEGATIVO	Não
1,90167E+11	Espinosa	06/02/2019	39	35	Feminino	Não	Não se aplica	Sim	Avó, avô	0	1	0	0	0	0	0	Não	Sim	Sim	Negativo		NEGATIVO	Não
1,90167E+11	Espinosa	06/02/2019	37	33	Feminino	Não	Não se aplica	Não	Não se aplica	0	0	0	0	0	0	0	Não	Sim	Não	Negativo		NEGATIVO	Não
1,90167E+11	Espinosa	06/02/2019	26	22	Feminino	Não	Não se aplica	Não	Não se aplica	0	0	0	0	0	0	0	Não	Sim	Não	Negativo		NEGATIVO	Não
1,90167E+11	Espinosa	06/02/2019	42	38	Feminino	Não	Não se aplica	Não sei	Não se aplica	0	0	0	0	0	0	0	Não	Não	Não	Negativo		NEGATIVO	Não
1,90167E+11	Espinosa	06/02/2019	31	27	Masculino	Não	Não se aplica	Não	Não se aplica	0	0	0	0	0	0	0	Não	Sim	Não	Negativo		NEGATIVO	Não
1,90167E+11	Espinosa	06/02/2019	41	37	Feminino	Não	Não se aplica	Não	Não se aplica	0	0	0	0	0	0	0	Não	Sim	Sim	Negativo		NEGATIVO	Não
1,90167E+11	Espinosa	06/02/2019	30	25	Feminino	Não	Não se aplica	Não	Não se aplica	0	0	0	0	0	0	0	Não	Sim	Não	Negativo		NEGATIVO	Não
1,90167E+11	Espinosa	06/02/2019	31	27	Feminino	Não	Não se aplica	Sim	Tio, tia por parte de mãe	0	0	1	0	1	0	0	Não	Sim	Não	Negativo		NEGATIVO	Não
1,90167E+11	Espinosa	06/02/2019	41	37	Feminino	Não	Não se aplica	Sim	Tio, tia por parte de mãe	0	0	1	0	1	0	0	Não	Sim	Não	Positivo	07/05/2019	NEGATIVO	Não
1,90167E+11	Espinosa	06/02/2019	40	36	Masculino	Não	Não se aplica	Não	Não se aplica	0	0	0	0	0	0	0	Não	Não	Não	Negativo		NEGATIVO	Não
1,90167E+11	Espinosa	06/02/2019	55	51	Masculino	Não	Não se aplica			0	0	0	0	0	0	0	Não	Sim	Não	Negativo		NEGATIVO	Não
1,90167E+11	São Francisco	08/02/2019	41	37	Feminino	Não	Não se aplica	Sim	Irmãos, irmãs	0	0	0	0	0	1	1	Não	Sim	Não	Negativo		NEGATIVO	Não
1,90167E+11	Espinosa	06/02/2019	54	50	Masculino	Não	Não se aplica	Não	Não se aplica	0	0	0	0	0	0	0	Não	Não	Não	Negativo		NEGATIVO	Não
1,90167E+11	Espinosa	06/02/2019	52	48	Masculino	Não	Não se aplica	Não	Não se aplica	0	0	0	0	0	0	0	Não	Não	Não	Negativo		NEGATIVO	Não
1,90167E+11	Espinosa	06/02/2019	53	49	Masculino	Não	Não se aplica	Não	Não se aplica	0	0	0	0	0	0	0	Não	Sim	Sim	Negativo		NEGATIVO	Não
1,90167E+11	São Francisco	08/02/2019	36	32	Feminino	Não	Não se aplica	Sim	Tio, tia por parte de mãe	0	0	1	0	1	0	0	Não	Sim	Não	Negativo		NEGATIVO	Não
1,90167E+11	Espinosa	06/02/2019	46	42	Masculino	Não	Não se aplica	Não	Não se aplica	0	0	0	0	0	0	0	Não	Sim	Não	Negativo		NEGATIVO	Não
1,90167E+11	Espinosa	06/02/2019	24	20	Feminino	Não	Não se aplica	Não	Não se aplica	0	0	0	0	0	0	0	Não	Sim	Não	Negativo		NEGATIVO	Não
1,90167E+11	Espinosa	06/02/2019	49	45	Feminino	Não	Não se aplica	Sim	Irmãos, irmãs	0	0	0	0	0	1	1	Não	Sim	Sim	Positivo	07/05/2019	POSITIVO	Sim
1,90167E+11	Espinosa	06/02/2019	56	52	Masculino	Não	Não se aplica	Não	Não se aplica	0	0	0	0	0	0	0	Não	Sim	Sim	Negativo		NEGATIVO	Não
1,90167E+11	Espinosa	06/02/2019	40	36	Masculino	Não	Não se aplica	Não	Não se aplica	0	0	0	0	0	0	0	Não	Sim	Não	Negativo		NEGATIVO	Não
1,90167E+11	Espinosa	08/02/2019	63	59	Masculino	Não	Não se aplica	Não	Não se aplica	0	0	0	0	0	0	0	Não	Sim	Não	Negativo		NEGATIVO	Não
1,90167E+11	Espinosa	06/02/2019	53	49	Masculino	Não	Não se aplica	Não	Não se aplica	0	0	0	0	0	0	0	Não	Sim	Não	Negativo		NEGATIVO	Não
1,90167E+11	Espinosa	06/02/2019	42	38	Masculino	Não	Não se aplica	Sim	Pai, mãe, tio, tia por parte de pai	0	0	1	1	1	0	0	Não	Sim	Sim	Negativo		NEGATIVO	Não
1,90167E+11	Espinosa	06/02/2019	65	61	Masculino	Não	Não se aplica	Não	Não se aplica	0	0	0	0	0	0	0	Não	Sim	Sim	Negativo		NEGATIVO	Não
1,90167E+11	Espinosa	08/02/2019	49	45	Masculino	Não	Não se aplica	Não	Não se aplica	0	0	0	0	0	0	0	Sim	Sim	Sim	Negativo		NEGATIVO	Não
1,90167E+11	Espinosa	06/02/2019	60	56	Masculino	Não	Não se aplica	Não	Não se aplica	0	0	0	0	0	0	0	Não	Sim	Não	Negativo		NEGATIVO	Não
1,90167E+11	São Francisco	08/02/2019	57	53	Masculino	Não	Não se aplica	Não	Não se aplica	0	0	0	0	0	0	0	Não	Sim	Sim	Negativo		NEGATIVO	Não
1,90167E+11	Espinosa	06/02/2019	40	36	Masculino	Não	Não se aplica	Não	Não se aplica	0	0	0	0	0	0	0	Não	Sim	Sim	Negativo		NEGATIVO	Não
1,90167E+11	São Francisco	08/02/2019	41	37	Masculino	Não	Não se aplica	Não	Não se aplica	0	0	0	0	0	0	0	Não	Sim	Não	Negativo		NEGATIVO	Não
1,90167E+11	São Francisco	08/02/2019	34	30	Masculino	Não	Não se aplica			0	0	0	0	0	0	0	Não	Sim	Não	Positivo	Não compareceu	NEGATIVO	Não
1,90167E+11	São Francisco	08/02/2019	43	39	Masculino	Não	Não se aplica			0	0	0	0	0	0	0	Não	Sim	Não	Positivo	25/04/2019	NEGATIVO	Não
1,90167E+11	São Francisco	08/02/2019	45	41	Masculino	Não	Não se aplica	Não	Não se aplica	0	0	0	0	0	0	0	Não	Não	Não	Positivo	25/04/2019	NEGATIVO	Não
1,90167E+11	São Francisco	08/02/2019	29	25	Masculino	Não	Não se aplica	Sim	Pai, mãe	0	0	0	1	1	0	0	Não	Sim	Sim	Positivo	25/04/2019	NEGATIVO	Não
1,90167E+11	São Francisco	08/02/2019	41	37	Masculino	Não	Não se aplica	Não	Não se aplica	0	0	0	0	0	0	0	Não	Não	Sim	Negativo		NEGATIVO	Não
1,90167E+11	São Francisco	08/02/2019	44	40	Masculino	Não	Não se aplica	Não	Não se aplica	0	0	0	0	0	0	0	Não	Sim	Não	Positivo	25/04/2019	NEGATIVO	Não
1,90167E+11	São Francisco	08/02/2019	40	36	Masculino	Não	Não se aplica	Sim	Tio, tia por parte de pai	0	0	1	1	0	0	0	Não	Não	Não	Negativo		NEGATIVO	Não
1,90167E+11	São Francisco	08/02/2019	46	42	Masculino	Não	Não se aplica	Não	Não se aplica	0	0	0	0	0	0	0	Não	Sim	Não	Negativo		NEGATIVO	Não
1,90167E+11	Espinosa	18/02/2019	42	38	Feminino	Não	Não se aplica	Sim	Tio, tia por parte de mãe	0	0	1	0	1	0	0	Não	Sim	Não			NEGATIVO	Não
1,90167E+11	São Francisco	08/02/2019	34	30	Feminino	Não	Não se aplica	Não	Não se aplica	0	0	0	0	0	0	0	Não	Sim	Não	Negativo		NEGATIVO	Não
1,90167E+11	São Francisco	08/02/2019	29	25	Masculino	Não	Não se aplica	Não	Não se aplica	0	0	0	0	0	0	0	Não	Sim	Não	Indeterminado	25/04/2019	NEGATIVO	Não
1,90167E+11	São Francisco	08/02/2019	29	25	Feminino	Não	Não se aplica	Não	Não se aplica	0	0	0	0	0	0	0	Não	Sim	Sim	Negativo		NEGATIVO	Não
1,90167E+11	São Francisco	08/02/2019	44	40	Feminino	Não	Não se aplica	Não	Não se aplica	0	0	0	0	0	0	0	Não	Sim	Sim	Indeterminado	25/04/2019	NEGATIVO	Não
1,90167E+11	São Francisco	08/02/2019	43	39	Feminino	Não	Não se aplica	Sim	Tio, tia por parte de mãe, tio tia por parte de pai	0	0	1	1	1	0	0	Não	Sim	Sim	Positivo	25/04/2019	NEGATIVO	Não
1,90167E+11	São Francisco	08/02/2019	31	27	Masculino	Não	Não se aplica			0	0	0	0	0	0	0	Não	Sim	Sim	Negativo		NEGATIVO	Não
1,90167E+11	São Francisco	08/02/2019	41	37	Feminino	Não	Não se aplica	Sim	Tio, tia por parte de mãe	0	0	1	0	1	0	0	Não	Não	Não	Positivo	25/04/2019	NEGATIVO	Não
1,90167E+11	São Francisco	08/02/2019	39	35	Masculino	Não	Não se aplica	Sim	Pai, mãe	0	0	0	1	1	0	0	Não	Sim	Não	Negativo		NEGATIVO	Não
1,90167E+11	São Francisco	08/02/2019	38	34	Feminino	Não	Não se aplica			0	0	0	0	0	0	0	Não	Sim	Não	Negativo		NEGATIVO	Não
1,90167E+11	São Francisco	08/02/2019	47	43	Feminino	Não	Não se aplica			0	0	0	0	0	0	0	Não	Sim	Não	Negativo		NEGATIVO	Não
1,90167E+11	São Francisco	08/02/2019	35	31	Feminino	Não	Não se aplica	Sim	Pai, mãe	0	0	0	1	1	0	0	Não	Não	Não	Positivo	25/04/2019	NEGATIVO	Não
1,90167E+11	São Francisco	08/02/2019	40	36	Feminino	Não	Não se aplica	Sim	Tio, tia por parte de mãe	0	0	1	0	1	0	0	Não	Sim	Sim	Negativo		NEGATIVO	Não
1,90167E+11	São Francisco	08/02/2019	40	36	Feminino	Não	Não se aplica	Sim	Irmãos, irmãs, pai, mãe, avó, avô, tio, tia por parte de pai, tio, tia por parte de mãe	0	1	1	1	1	1	1	Não	Sim	Sim	Negativo		NEGATIVO	Não
1,90167E+11	São Francisco	08/02/2019	37	33	Feminino	Não	Não se aplica	Sim	Pai, mãe, avó, avô, tio, tia por parte de pai, tio, tia por parte de mãe	0	1	1	1	1	0	0	Não	Sim	Não	Negativo		NEGATIVO	Não
1,90167E+11	São Francisco	08/02/2019	48	44	Feminino	Não	Não se aplica	Sim	Tio, tia por parte de mãe	0	0	1	0	1	0	0	Não	Sim	Sim	Negativo		NEGATIVO	Não
1,90167E+11	São Francisco	08/02/2019	39	35	Feminino	Não	Não se aplica	Sim	Tio, tia por parte de mãe	0	0	1	0	1	0	0	Não	Sim	Não	Positivo	25/04/2019	NEGATIVO	Não
1,90167E+11	São Francisco	08/02/2019	55	51	Feminino	Não	Não se aplica			0	0	0	0	0	0	0	Não	Sim	Sim	Positivo	25/04/2019	NEGATIVO	Não
1,90167E+11	São Francisco	08/02/2019	45	41	Feminino	Não	Não se aplica	Sim	Pai, mãe, tio, tia por parte de mãe	0	0	1	1	1	0	0	Não	Sim	Sim	Negativo		NEGATIVO	Não
1,90167E+11	São Francisco	08/02/2019	56	52	Feminino	Não	Não se aplica	Não	Não se aplica	0	0	0	0	0	0	0	Não	Sim	Sim	Negativo		NEGATIVO	Não
1,90167E+11	São Francisco	08/02/2019	38	34	Feminino	Não	Não se aplica	Sim	Pai, mãe, avó, avô, tio, tia por parte de mãe	0	1	1	1	1	0	0	Não	Não	Não	Negativo		NEGATIVO	Não
1,90167E+11	São Francisco	08/02/2019	26	22	Feminino	Não	Não se aplica	Sim	Tio, tia por parte de mãe	0	0	1	0	1	0	0	Não	Não	Não	Negativo		NEGATIVO	Não
1,90167E+11	São Francisco	08/02/2019	44	40	Feminino	Não	Não se aplica	Sim	Irmãos, irmãs	0	0	0	0	0	1	1	Não	Sim	Sim	Negativo		NEGATIVO	Não
1,90167E+11	São Francisco	08/02/2019	39	35	Feminino	Não	Não se aplica	Sim	Tio, tia por parte de mãe, tio tia por parte de pai	0	0	1	1	1	0	0	Não	Sim	Sim	Negativo		NEGATIVO	Não
1,90167E+11	São Francisco	08/02/2019	29	25	Feminino	Não	Não se aplica	Não	Não se aplica	0	0	0	0	0	0	0	Não	Sim	Não	Negativo		NEGATIVO	Não
1,90167E+11	São Francisco	08/02/2019	58	54	Masculino	Não	Não se aplica	Não	Não se aplica	0	0	0	0	0	0	0	Sim	Sim	Sim	Indeterminado	25/04/2019	NEGATIVO	Não
1,90167E+11	São Francisco	08/02/2019	49	45	Masculino	Não	Não se aplica	Sim	Irmãos, irmãs, tio, tia por parte de mãe	0	0	1	0	1	1	1	Não	Sim	Sim	Positivo	25/04/2019	NEGATIVO	Não
1,90167E+11	São Francisco	08/02/2019	42	38	Masculino	Não	Não se aplica	Sim	Tio, tia por parte de mãe	0	0	1	0	1	0	0	Sim	Sim	Não	Positivo	25/04/2019	NEGATIVO	Não
1,90167E+11	São Francisco	08/02/2019	31	27	Feminino	Não	Não se aplica	Sim	Irmãos, irmãs	0	0	0	0	0	1	1	Não	Sim	Sim	Negativo		NEGATIVO	Não
1,90167E+11	São Francisco	08/02/2019	32	28	Feminino	Não	Não se aplica	Sim	Avó, avô	0	1	0	0	0	0	0	Não	Sim	Sim	Negativo		NEGATIVO	Não
1,90167E+11	São Francisco	08/02/2019	49	45	Feminino	Não	Não se aplica	Sim	Tio, tia por parte de mãe	0	0	1	0	1	0	0	Não	Sim	Sim	Negativo		NEGATIVO	Não
1,90167E+11	São Francisco	08/02/2019	34	30	Feminino	Não	Não se aplica	Sim	Pai, mãe	0	0	0	1	1	0	0	Não	Sim	Sim	Negativo		NEGATIVO	Não
1,90167E+11	Espinosa	18/02/2019	51	47	Feminino	Não	Não se aplica	Não	Não se aplica	0	0	0	0	0	0	0	Não	Sim	Não	Indeterminado	23/04/2019	NEGATIVO	Não
1,90167E+11	São Francisco	08/02/2019	49	45	Feminino	Não	Não se aplica	Sim	Pai, mãe, tio, tia por parte de pai	0	0	1	1	1	0	0	Sim	Sim	Não	Negativo		NEGATIVO	Não
1,90167E+11	São Francisco	08/02/2019	24	20	Feminino	Não	Não se aplica	Sim	Avó, avô	0	1	0	0	0	0	0	Não	Sim	Não	Negativo		NEGATIVO	Não
1,90167E+11	São Francisco	08/02/2019	35	31	Feminino	Não	Não se aplica	Sim	Pai, mãe, tio, tia por parte de pai	0	0	1	1	1	0	0	Sim	Sim	Não	Negativo		NEGATIVO	Não
1,90167E+11	São Francisco	08/02/2019	40	36	Masculino	Não	Não se aplica	Sim	Pai, mãe, tio, tia por parte de pai	0	0	1	1	1	0	0	Sim	Sim	Não	Negativo		NEGATIVO	Não
1,90167E+11	São Francisco	08/02/2019	35	31	Feminino	Não	Não se aplica	Sim	Irmãos, irmãs, pai, mãe, tio, tia por parte de mãe, tio, tia por parte de pai	0	0	1	1	1	1	1	Não	Sim	Não	Negativo		NEGATIVO	Não
1,90167E+11	São Francisco	08/02/2019	42	38	Masculino	Não	Não se aplica	Sim	Pai, mãe, tio, tia por parte de pai	0	0	1	1	1	0	0	Sim	Sim	Não	Negativo		NEGATIVO	Não
1,90167E+11	São Francisco	08/02/2019	32	28	Masculino	Não	Não se aplica			0	0	0	0	0	0	0	Não	Não	Não	Negativo		NEGATIVO	Não
1,90167E+11	São Francisco	08/02/2019	39	35	Masculino	Não	Não se aplica	Sim	Tio, tia por parte de pai	0	0	1	1	0	0	0	Não	Não	Não	Negativo		NEGATIVO	Não
1,90167E+11	São Francisco	08/02/2019	39	35	Masculino	Não	Não se aplica	Não	Não se aplica	0	0	0	0	0	0	0	Não	Não	Não	Negativo		NEGATIVO	Não
1,90167E+11	São Francisco	08/02/2019	38	34	Feminino	Não	Não se aplica			0	0	0	0	0	0	0	Não	Sim	Não	Negativo		NEGATIVO	Não
1,90167E+11	São Francisco	08/02/2019	49	45	Masculino	Sim	Não	Sim	Irmãos, irmãs, pai, mãe	0	0	0	1	1	1	1	Não	Sim	Não	Positivo	25/04/2019	POSITIVO	Não
1,90167E+11	São Francisco	08/02/2019	38	34	Feminino	Não	Não se aplica	Sim	Tio, tia por parte de mãe	0	0	1	0	1	0	0	Não	Sim	Sim	Negativo		NEGATIVO	Não
1,90167E+11	São Francisco	08/02/2019	42	38	Masculino	Não	Não se aplica	Sim	Pai, mãe, tio, tia por parte de mãe	0	0	1	1	1	0	0	Não	Sim	Não	Negativo		NEGATIVO	Não
1,90167E+11	São Francisco	08/02/2019	81	77	Feminino	Não	Não se aplica	Sim	Irmãos, irmãs, pai, mãe	0	0	0	1	1	1	1	Sim	Sim	Sim	Negativo		NEGATIVO	Não
1,90167E+11	São Francisco	08/02/2019	28	24	Feminino	Não	Não se aplica	Sim	Pai, mãe	0	0	0	1	1	0	0	Não	Sim	Sim	Negativo		NEGATIVO	Não
1,90167E+11	São Francisco	08/02/2019	46	42	Masculino	Não	Não se aplica	Não	Não se aplica	0	0	0	0	0	0	0	Não	Sim	Não	Negativo		NEGATIVO	Não
1,90167E+11	São Francisco	08/02/2019	35	31	Masculino	Não	Não se aplica	Não	Não se aplica	0	0	0	0	0	0	0	Não	Sim	Não	Negativo		NEGATIVO	Não
1,90167E+11	São Francisco	08/02/2019	59	54	Masculino	Não	Não se aplica	Não	Não se aplica	0	0	0	0	0	0	0	Sim	Sim	Não	Negativo		NEGATIVO	Não
1,90167E+11	São Francisco	08/02/2019	29	25	Masculino	Não	Não se aplica	Não	Não se aplica	0	0	0	0	0	0	0	Não	Não	Não	Negativo		NEGATIVO	Não
1,90167E+11	São Francisco	08/02/2019	56	52	Feminino	Não	Não se aplica	Não	Não se aplica	0	0	0	0	0	0	0	Sim	Sim	Sim	Negativo		NEGATIVO	Não
1,90167E+11	Espinosa	18/02/2019	50	46	Masculino	Não	Não se aplica	Sim	Irmãos, irmãs	0	0	0	0	0	1	1	Não	Sim	Sim			NEGATIVO	Não
1,90167E+11	Espinosa	18/02/2019	39	35	Masculino	Não	Não se aplica	Não	Não se aplica	0	0	0	0	0	0	0	Não	Sim	Sim			NEGATIVO	Não
1,90167E+11	Espinosa	18/02/2019	44	40	Feminino	Não sei	Não se aplica	Não	Não se aplica	0	0	0	0	0	0	0	Não	Sim	Não	Positivo	23/04/2019	POSITIVO	Sim
1,90167E+11	São Francisco	08/02/2019	38	34	Masculino	Não	Não se aplica	Sim	Irmãos, irmãs, pai, mãe, tio, tia por parte de pai	0	0	1	1	1	1	1	Sim	Sim	Sim	Negativo		NEGATIVO	Não
1,90167E+11	São Francisco	08/02/2019	44	40	Feminino	Não	Não se aplica	Sim	Irmãos, irmãs, avó, avô, tio, tia por parte de mãe	0	1	1	0	1	1	1	Não sei	Sim	Sim	Negativo		NEGATIVO	Não
1,90167E+11	São Francisco	08/02/2019	58	54	Feminino	Sim	Sim	Não sei	Não se aplica	0	0	0	0	0	0	0	Sim	Sim	Sim	Negativo		NEGATIVO	Não
1,90167E+11	Espinosa	18/02/2019	35	31	Feminino	Não	Não se aplica	Sim	Avó, avô, tio, tia por parte de mãe	0	1	1	0	1	0	0	Não sei	Sim	Sim			NEGATIVO	Não
1,90167E+11	Espinosa	18/02/2019	62	58	Feminino	Não	Não se aplica	Não	Não se aplica	0	0	0	0	0	0	0	Não sei	Não sei	Sim	Positivo	23/04/2019	NEGATIVO	Não
1,90167E+11	Espinosa	18/02/2019	8	4	Feminino	Não	Não se aplica	Não	Não se aplica	0	0	0	0	0	0	0	Não	Não	Não			NEGATIVO	Não
1,90167E+11	São Francisco	08/02/2019	25	21	Masculino	Não	Não se aplica	Sim	Avó, avô	0	1	0	0	0	0	0	Não	Não	Sim	Negativo		NEGATIVO	Não
1,90167E+11	São Francisco	08/02/2019	35	31	Masculino	Não	Não se aplica	Não	Não se aplica	0	0	0	0	0	0	0	Não	Sim	Sim	Negativo		NEGATIVO	Não
1,90167E+11	São Francisco	08/02/2019	78	74	Masculino	Sim	Não	Não	Não se aplica	0	0	0	0	0	0	0	Não	Sim	Sim	Positivo	Não compareceu	NEGATIVO	Não
1,90167E+11	Espinosa	18/02/2019	57	53	Feminino	Não	Não se aplica	Não	Não se aplica	0	0	0	0	0	0	0	Não sei	Sim	Não			NEGATIVO	Não
1,90167E+11	Espinosa	18/02/2019	55	51	Feminino	Não	Não se aplica	Não	Não se aplica	0	0	0	0	0	0	0	Não sei	Sim	Sim			NEGATIVO	Não
1,90167E+11	Espinosa	18/02/2019	59	55	Masculino	Não	Não se aplica	Sim	Irmãos, irmãs	0	0	0	0	0	1	1	Não sei	Sim	Sim			NEGATIVO	Não
1,90167E+11	Espinosa	18/03/2019	59	55	Masculino	Não	Não se aplica	Não	Não se aplica	0	0	0	0	0	0	0	Sim	Sim	Sim			NEGATIVO	Não
1,90167E+11	Espinosa	18/02/2019	56	52	Feminino	Não	Não se aplica	Sim	Tio, tia por parte de mãe	0	0	1	0	1	0	0	Não	Sim	Sim			NEGATIVO	Não
1,90167E+11	Espinosa	18/02/2019	75	71	Feminino	Não	Não se aplica	Sim	Irmãos, irmãs	0	0	0	0	0	1	1	Não sei	Sim	Sim			NEGATIVO	Não
1,90167E+11	São Francisco	08/02/2019	27	23	Masculino	Não	Não se aplica	Sim	Tio, tia por parte de mãe	0	0	1	0	1	0	0	Não	Sim	Não	Negativo		NEGATIVO	Não
1,90167E+11	Espinosa	06/02/2019	34	30	Feminino	Não	Não se aplica	Sim	Avó, avô	0	1	0	0	0	0	0	Sim	Sim	Sim	Negativo		NEGATIVO	Não
1,90167E+11	Espinosa	06/02/2019	40	36	Feminino	Não	Não se aplica	Não	Não se aplica	0	0	0	0	0	0	0	Não	Sim	Não	Negativo		NEGATIVO	Não
1,90167E+11	São Francisco	08/02/2019	43	39	Feminino	Não	Não se aplica	Não	Não se aplica	0	0	0	0	0	0	0	Não	Não	Não	Negativo		NEGATIVO	Não
1,90167E+11	Espinosa	06/02/2019	24	20	Masculino	Não	Não se aplica	Não	Não se aplica	0	0	0	0	0	0	0	Não	Sim	Não	Indeterminado	07/05/2019	INCONCLUSIVO	Não
1,90167E+11	Espinosa	06/02/2019	50	46	Feminino	Não	Não se aplica	Sim	Tio, tia por parte de pai	0	0	1	1	0	0	0	Não	Sim	Sim	Negativo		NEGATIVO	Não
1,90167E+11	Espinosa	06/02/2019	39	35	Feminino	Não	Não se aplica	Não	Não se aplica	0	0	0	0	0	0	0	Não	Sim	Não	Negativo		NEGATIVO	Não
1,90167E+11	Espinosa	06/02/2019	34	30	Feminino	Não	Não se aplica	Não	Não se aplica	0	0	0	0	0	0	0	Não	Não	Não	Indeterminado	07/05/2019	NEGATIVO	Não
1,90167E+11	São Francisco	08/02/2019	46	42	Masculino	Não	Não se aplica	Não	Não se aplica	0	0	0	0	0	0	0	Não	Não	Não	Negativo		NEGATIVO	Não
1,90167E+11	Espinosa	18/02/2019	69	65	Feminino	Não	Não se aplica	Não	Não se aplica	0	0	0	0	0	0	0	Não sei	Sim	Sim			NEGATIVO	Não
1,90167E+11	São Francisco	08/02/2019	28	24	Feminino	Não	Não se aplica	Sim	Pai, mãe, tio, tia por parte de pai	0	0	1	1	1	0	0	Não	Sim	Sim	Negativo		NEGATIVO	Não
1,90167E+11	São Francisco	08/02/2019	50	46	Feminino	Não	Não se aplica	Sim	Avó, avô, tio, tia por parte de mãe	0	1	1	0	1	0	0	Não	Sim	Sim	Negativo		NEGATIVO	Não
1,90167E+11	São Francisco	08/02/2019	62	58	Feminino	Não	Não se aplica	Não	Não se aplica	0	0	0	0	0	0	0	Não	Não	Não	Negativo		NEGATIVO	Não
1,90167E+11	São Francisco	08/02/2019	30	26	Masculino	Não	Não se aplica	Não	Não se aplica	0	0	0	0	0	0	0	Sim	Sim	Sim	Indeterminado	25/04/2019	NEGATIVO	Não
1,90167E+11	São Francisco	08/02/2019	38	33	Feminino	Não	Não se aplica	Sim	Pai, mãe	0	0	0	1	1	0	0	Não	Sim	Sim	Negativo		NEGATIVO	Não
1,90167E+11	São Francisco	08/02/2019	26	22	Feminino	Não	Não se aplica	Sim	Avó, avô, tio, tia por parte de mãe, Tio, tia por parte de pai	0	1	1	1	1	0	0	Não	Sim	Não	Negativo		NEGATIVO	Não
1,90167E+11	São Francisco	08/02/2019	44	40	Feminino	Não	Não se aplica	Sim	Pai, mãe	0	0	0	1	1	0	0	Não	Sim	Não	Negativo		NEGATIVO	Não
1,90167E+11	São Francisco	08/02/2019	36	32	Feminino	Não	Não se aplica	Sim	Avó, avô, tio, tia por parte de pai	0	1	1	1	0	0	0	Não	Sim	Não	Negativo		NEGATIVO	Não
1,90167E+11	São Francisco	08/02/2019	42	38	Feminino	Não	Não se aplica	Sim	Pai, mãe, tio, tia por parte de mãe	0	0	1	1	1	0	0	Não	Sim	Não	Negativo		NEGATIVO	Não
1,90167E+11	São Francisco	08/02/2019	39	35	Feminino	Não	Não se aplica	Sim	Avó, avô, tio, tia por parte de pai, tio, tia por parte de mãe	0	1	1	1	1	0	0	Não	Sim	Sim	Negativo		NEGATIVO	Não
1,90167E+11	São Francisco	08/02/2019	50	46	Feminino	Não	Não se aplica	Não	Não se aplica	0	0	0	0	0	0	0		Não	Não	Negativo		NEGATIVO	Não
1,90167E+11	Espinosa	22/07/2019	31	27	Feminino	Não	Não	Não	Não se aplica	0	0	0	0	0	0	0	Não	Sim	Sim		22/07/2019 Realizadas coletas venosa e capilar na mesma data	NEGATIVO	Não
1,90167E+11	Espinosa	06/05/2019	89	86	Feminino	Não sei	Não	Não sei	*	0	0	0	0	0	0	0	Não	Sim	Sim		27/05/2019	NEGATIVO	Não
1,90167E+11	Espinosa	23/07/2019	46	42	Feminino	Não	Não	Não	Não se aplica	0	0	0	0	0	0	0	Não	Sim	Sim		23/07/2019 Realizadas coletas venosa e capilar na mesma data	NEGATIVO	Não
1,90167E+11	Espinosa	06/05/2019	66	62	Feminino	Não	Não	Não	Não se aplica	0	0	0	0	0	0	0	Não	Não	Não		27/05/2019	NEGATIVO	Não
1,90167E+11	Espinosa	22/07/2019	48	45	Feminino	Não	Não	Não	Não se aplica	0	0	0	0	0	0	0	Não sei	Sim	Sim		22/07/2019 Realizadas coletas venosa e capilar na mesma data	NEGATIVO	Não
1,90167E+11	Espinosa	17/04/2019	60	56	Feminino	Não	Não se aplica	Sim	Filho, filha	1	0	0	0	0	0	0	Sim	Sim	Sim		17/04/2019	POSITIVO	Sim
1,90167E+11	Espinosa	17/04/2019	3	0	Feminino	Não	Não se aplica	Não	Não se aplica	0	0	0	0	0	0	0	Sim	Sim	Não		17/04/2019	NEGATIVO	Não
1,90167E+11	Espinosa	22/07/2019	23	20	Masculino	Não	Não	Não	Não se aplica	0	0	0	0	0	0	0	Não	Não	Sim		22/07/2019 Realizadas coletas venosa e capilar na mesma data	NEGATIVO	Não
1,90167E+11	Espinosa	07/05/2019	42	38	Feminino	Não	Não	Não sei	*	0	0	0	0	0	0	0	Não sei	Sim	Não		27/05/2019	NEGATIVO	Não
1,90167E+11	Espinosa	22/07/2019	50	46	Feminino	Não	Não	Sim	Irmãos, irmãs	0	0	0	0	0	1	1	Não sei	Sim	Sim		22/07/2019 Realizadas coletas venosa e capilar na mesma data	NEGATIVO	Não
1,90167E+11	Espinosa	06/05/2019	55	51	Feminino	Não	Não	Sim	Irmãos, irmãs	0	0	0	0	0	1	1	Não sei	Sim	Sim		27/05/2019	NEGATIVO	Não
1,90167E+11	Espinosa	23/07/2019	40	37	Masculino	Não	Não	Sim	Tio, tia por parte de pai	0	0	1	1	0	0	0	Sim	Sim	Sim		23/07/2019 Realizadas coletas venosa e capilar na mesma data	NEGATIVO	Não
1,90167E+11	Espinosa	07/05/2019	61	57	Feminino	Não	Não	Sim	Irmãos, irmãs, pai, mãe	0	0	0	1	1	1	1	Não sei	Sim	Sim	Positivo	27/05/2019	POSITIVO	Sim
1,90167E+11	Espinosa	23/07/2019	63	59	Feminino	Não	Não	Não	Não se aplica	0	0	0	0	0	0	0	Não	Não	Não		23/07/2019 Realizadas coletas venosa e capilar na mesma data	NEGATIVO	Não
1,90167E+11	Espinosa	22/07/2019	43	39	Masculino	Não	Não	Não	Não se aplica	0	0	0	0	0	0	0	Não	Sim	Sim		22/07/2019 Realizadas coletas venosa e capilar na mesma data	NEGATIVO	Não
1,90167E+11	Espinosa	22/07/2019	25	21	Masculino	Não	Não	Não	Não se aplica	0	0	0	0	0	0	0	Sim	Sim	Sim		22/07/2019 Realizadas coletas venosa e capilar na mesma data	NEGATIVO	Não
1,90167E+11	Espinosa	17/04/2019	22	18	Feminino	Não	Não se aplica	Não	Não se aplica	0	0	0	0	0	0	0	Não	Sim	Não		17/04/2019	NEGATIVO	Não
1,90167E+11	Espinosa	06/05/2019	63	59	Masculino	Não	Não	Não	Não se aplica	0	0	0	0	0	0	0	Sim	Sim	Sim		27/05/2019	NEGATIVO	Não
1,90167E+11	Espinosa	22/07/2019	63	60	Feminino	Não	Não	Não sei	Não se aplica	0	0	0	0	0	0	0	Não	Sim	Sim		22/07/2019 Realizadas coletas venosa e capilar na mesma data	NEGATIVO	Não
1,90167E+11	Espinosa	22/07/2019	59	56	Feminino	Não	Não	Sim	Irmãos, irmãs	0	0	0	0	0	1	1	Não sei	Sim	Sim		22/07/2019 Realizadas coletas venosa e capilar na mesma data	NEGATIVO	Não
1,90167E+11	Espinosa	22/07/2019	65	61	Masculino	Não	Não	Não	Não se aplica	0	0	0	0	0	0	0	Sim	Sim	Sim		22/07/2019 Realizadas coletas venosa e capilar na mesma data	NEGATIVO	Não
1,90167E+11	Espinosa	14/05/2019	41	37	Feminino	Não	Não	Sim	Tio, tia por parte de mãe	0	0	1	0	1	0	0	Não sei	Sim	Sim		27/05/2019	NEGATIVO	Não
1,90167E+11	São Francisco	03/05/2019	78	75	Feminino	Não	Não	Não	Não se aplica	0	0	0	0	0	0	0	Não sei	Sim	Sim		24/05/2019	NEGATIVO	Não
1,90167E+11	Espinosa	22/07/2019	46	42	Feminino	Não	Não	Não sei	Não se aplica	0	0	0	0	0	0	0	Não sei	Sim	Sim		22/07/2019 Realizadas coletas venosa e capilar na mesma data	NEGATIVO	Não
1,90167E+11	São Francisco	14/05/2019	46	42	Masculino	Não	Não se aplica	Não	Não se aplica	0	0	0	0	0	0	0	Não	Não	Não		24/05/2019	NEGATIVO	Não
1,90167E+11	São Francisco	09/05/2019	28	24	Feminino	Não	Não se aplica	Sim	Avó, avô, tio, tia por parte de mãe	0	1	1	0	1	0	0	Não sei	Sim	Não		24/05/2019	NEGATIVO	Não
1,90167E+11	Espinosa	23/07/2019	38	35	Feminino	Não	Não	Não	Não se aplica	0	0	0	0	0	0	0	Não	Sim	Sim		23/07/2019 Realizadas coletas venosa e capilar na mesma data	NEGATIVO	Não
1,90167E+11	Espinosa	23/07/2019	49	45	Feminino	Não	Não	Não	Não se aplica	0	0	0	0	0	0	0	Não	Não	Não		23/07/2019 Realizadas coletas venosa e capilar na mesma data	NEGATIVO	Não
1,90167E+11	Espinosa	22/07/2019	43	40	Feminino	Não	Não	Sim	Irmãos, irmãs, pai, mãe	0	0	0	1	1	1	1	Não sei	Sim	Sim		22/07/2019 Realizadas coletas venosa e capilar na mesma data	NEGATIVO	Não
1,90167E+11	São Francisco	03/05/2019	35	31	Masculino	Não	Não se aplica	Não	Não se aplica	0	0	0	0	0	0	0	Não	Não	Não		24/05/2019	NEGATIVO	Não
1,90167E+11	Espinosa	14/05/2019	63	59	Feminino	Não	Não	Sim	Irmãos, irmãs, pai, mãe	0	0	0	1	1	1	1	Sim	Sim	Sim		27/05/2019	NEGATIVO	Não
1,90167E+11	Espinosa	22/07/2019	58	54	Feminino	Não	Não	Sim	Irmãos, irmãs	0	0	0	0	0	1	1	Não	Sim	Sim		22/07/2019 Realizadas coletas venosa e capilar na mesma data	NEGATIVO	Sim
1,90167E+11	São Francisco	03/05/2019	60	56	Feminino	Não	Não se aplica	Sim	Irmãos, irmãs, tio, tia por parte de mãe	0	0	1	0	1	1	1	Não sei	Sim	Sim		24/05/2019	NEGATIVO	Não
1,90167E+11	São Francisco	03/05/2019	61	57	Feminino	Não	Não se aplica	Não	Não se aplica	0	0	0	0	0	0	0	Não sei	Sim	Sim		24/05/2019	NEGATIVO	Não
1,90167E+11	Espinosa	23/07/2019	86	83	Feminino	Não	Não	Sim	Filho, filha	1	0	0	0	0	0	0	Sim	Sim	Sim		23/07/2019 Realizadas coletas venosa e capilar na mesma data	NEGATIVO	Não
1,90167E+11	Espinosa	22/07/2019	63	59	Masculino	Não	Não	Não	Não se aplica	0	0	0	0	0	0	0	Sim	Sim	Não		22/07/2019 Realizadas coletas venosa e capilar na mesma data	POSITIVO	Sim
1,90167E+11	Espinosa	22/07/2019	43	40	Feminino	Não	Não	Não	Não se aplica	0	0	0	0	0	0	0	Sim	Sim	Sim		22/07/2019 Realizadas coletas venosa e capilar na mesma data	NEGATIVO	Não
1,90167E+11	Espinosa	22/07/2019	33	29	Feminino	Não	Não	Sim	Tio, tia por parte de pai, tio, tia por parte de mãe	0	0	1	1	1	0	0	Não	Sim	Sim		22/07/2019 Realizadas coletas venosa e capilar na mesma data	NEGATIVO	Não
1,90167E+11	São Francisco	03/05/2019	26	23	Masculino	Não	Não	Sim	Pai, mãe, tio, tia por parte de mãe	0	0	1	1	1	0	0	Não	Sim	Sim		24/05/2019	NEGATIVO	Não
1,90167E+11	Espinosa	22/07/2019	31	27	Feminino	Não	Não	Sim	Avó, avô, tio, tia por parte de mãe	0	1	1	0	1	0	0	Não sei	Sim	Sim		22/07/2019 Realizadas coletas venosa e capilar na mesma data	NEGATIVO	Não
1,90167E+11	Espinosa	22/07/2019	72	68	Feminino	Não	Não	Não sei	Não se aplica	0	0	0	0	0	0	0	Não sei	Sim	Sim		22/07/2019 Realizadas coletas venosa e capilar na mesma data	NEGATIVO	Não
1,90167E+11	Espinosa	23/07/2019	24	20	Feminino	Não sei	Não	Sim	Tio, tia por parte de mãe	0	0	1	0	1	0	0	Não	Sim	Sim		23/07/2019 Realizadas coletas venosa e capilar na mesma data	NEGATIVO	Não
1,90167E+11	Espinosa	06/05/2019	46	43	Feminino	Não	Não	Sim	Irmãos, irmãs	0	0	0	0	0	1	1	Não sei	Sim	Sim		27/05/2019	NEGATIVO	Não
1,90167E+11	Espinosa	04/05/2019	62	58	Feminino	Não	Não	Não	Não se aplica	0	0	0	0	0	0	0	Não	Sim	Sim	Positivo	27/05/2019	POSITIVO	Sim
1,90167E+11	Espinosa	10/05/2019	59	56	Masculino	Não	Não	Não	Não se aplica	0	0	0	0	0	0	0	Não sei	Sim	Sim		27/05/2019	NEGATIVO	Não
1,90167E+11	Espinosa	23/07/2019	47	43	Masculino	Não	Não	Não	Não se aplica	0	0	0	0	0	0	0	Não	Sim	Sim		23/07/2019 Realizadas coletas venosa e capilar na mesma data	NEGATIVO	Não
1,90167E+11	Espinosa	23/07/2019	54	50	Masculino	Não	Não	Não	Não se aplica	0	0	0	0	0	0	0	Não	Sim	Sim		23/07/2019 Realizadas coletas venosa e capilar na mesma data	POSITIVO	Sim
1,90167E+11	Espinosa	22/07/2019	56	53	Masculino	Não	Não	Sim	Irmãos, irmãs	0	0	0	0	0	1	1	Não sei	Sim	Sim		22/07/2019 Realizadas coletas venosa e capilar na mesma data	NEGATIVO	Não
1,90167E+11	Espinosa	22/07/2019	82	78	Masculino					0	0	0	0	0	0	0					22/07/2019 Realizadas coletas venosa e capilar na mesma data	NEGATIVO	Não
1,90167E+11	Espinosa	07/05/2019	61	57	Masculino	Não	Não	Sim	Irmãos, irmãs	0	0	0	0	0	1	1	Sim	Sim	Sim		27/05/2019	NEGATIVO	Não
1,90167E+11	Espinosa	22/07/2019	85	81	Masculino	Não	Não	Não	Não se aplica	0	0	0	0	0	0	0	Não	Não	Sim		22/07/2019 Realizadas coletas venosa e capilar na mesma data	NEGATIVO	Não
1,90167E+11	Espinosa	10/05/2019	64	60	Masculino	Não	Não	Sim	Irmãos, irmãs	0	0	0	0	0	1	1	Não sei	Sim	Sim		27/05/2019	NEGATIVO	Não
1,90167E+11	Espinosa	06/05/2019	60	56	Feminino	Não	Não	Não	Não se aplica	0	0	0	0	0	0	0	Não	Sim	Sim		27/05/2019	NEGATIVO	Não
1,90167E+11	Espinosa	06/05/2019	54	50	Feminino	Não	Não	Não	*	0	0	0	0	0	0	0	Não	Sim	Sim		27/05/2019	NEGATIVO	Não
1,90167E+11	Espinosa	22/07/2019	66	63	Feminino	Não	Não	Não	Não se aplica	0	0	0	0	0	0	0	Sim	Sim	Sim		22/07/2019 Realizadas coletas venosa e capilar na mesma data	NEGATIVO	Não
1,90167E+11	Espinosa	23/07/2019	51	48	Masculino	Não	Não	Não	Não se aplica	0	0	0	0	0	0	0	Sim	Não	Sim		23/07/2019 Realizadas coletas venosa e capilar na mesma data	NEGATIVO	Não
1,90167E+11	Espinosa	23/07/2019	23	20	Masculino	Não	Não	Não	Não se aplica	0	0	0	0	0	0	0	Não	Não	Não		23/07/2019 Realizadas coletas venosa e capilar na mesma data	NEGATIVO	Não
1,90167E+11	Espinosa	17/04/2019	25	21	Masculino	Não	Não se aplica	Não	Não se aplica	0	0	0	0	0	0	0	Não	Sim	Não		17/04/2019	NEGATIVO	Não
1,90167E+11	Espinosa	06/05/2019	54	50	Feminino	Não	Não	Não	Não se aplica	0	0	0	0	0	0	0	Não	Não	Sim		Paciente não compareceu para a coleta do sangue venoso	NEGATIVO	Não
1,90167E+11	Espinosa	08/05/2019	44	40	Feminino	Não	Não	Sim	Tio, tia por parte de pai, tio, tia por parte de mãe	0	0	1	1	1	0	0	Não	Sim	Não		27/05/2019	NEGATIVO	Não
1,90167E+11	São Francisco	10/05/2019	34	30	Masculino	Não	Não se aplica	Não sei	Não se aplica	0	0	0	0	0	0	0	Não sei	Sim	Não		24/05/2019	NEGATIVO	Não
1,90167E+11	São Francisco	09/05/2019	49	45	Feminino	Não	Não se aplica	Sim	Irmãos, irmãs, pai, mãe, tio, tia por parte de mãe, tio, tia por parte de pai	0	0	1	1	1	1	1	Não sei	Sim	Sim		24/05/2019	NEGATIVO	Não
1,90167E+11	Espinosa	23/07/2019	51	47	Feminino	Não	Não	Não	Não se aplica	0	0	0	0	0	0	0	Sim	Sim	Não		23/07/2019 Realizadas coletas venosa e capilar na mesma data	POSITIVO	Sim
1,90167E+11	Espinosa	08/05/2019	23	19	Feminino	Não	Não	Não	*	0	0	0	0	0	0	0	Não	Sim	Não		27/05/2019	NEGATIVO	Não
1,90167E+11	Espinosa	07/05/2019	73	69	Masculino	Não	Não	Não	Não se aplica	0	0	0	0	0	0	0	Não	Sim	Sim		27/05/2019	NEGATIVO	Não
1,90167E+11	Espinosa	22/07/2019	63	59	Masculino	Não	Não	Não sei	Não se aplica	0	0	0	0	0	0	0	Não sei	Sim	Sim		22/07/2019 Realizadas coletas venosa e capilar na mesma data	NEGATIVO	Não
1,90167E+11	São Francisco	09/05/2019	47	43	Feminino	Não	Não se aplica	Sim	Pai, mãe, avó, avô, tio, tia por parte de mãe	0	1	1	1	1	0	0	Não sei	Sim	Sim		Paciente de dificil rede venosa, o que dificultou a coleta venosa e não foim possível coletar.	NEGATIVO	Não
1,90167E+11	Espinosa	22/07/2019	24	21	Feminino	Não	Não	Sim	Pai, mãe	0	0	0	1	1	0	0	Não	Sim	Não		22/07/2019 Realizadas coletas venosa e capilar na mesma data	NEGATIVO	Não
1,90167E+11	Espinosa	14/05/2019	65	61	Masculino	Não	Não	Não	Não se aplica	0	0	0	0	0	0	0	Sim	Sim	Sim		27/05/2019	NEGATIVO	Não
1,90167E+11	Espinosa	07/05/2019	43	39	Masculino	Não	Não	Não	Não se aplica	0	0	0	0	0	0	0	Não	Sim	Não		27/05/2019	NEGATIVO	Não
1,90167E+11	Espinosa	06/05/2019	64	60	Masculino	Não	Não	Não	*	0	0	0	0	0	0	0	Não sei	Sim	Sim		27/05/2019	NEGATIVO	Não
1,90167E+11	Espinosa	22/07/2019	76	72	Masculino	Não	Não	Não	Não se aplica	0	0	0	0	0	0	0	Não	Sim	Sim		22/07/2019 Realizadas coletas venosa e capilar na mesma data	NEGATIVO	Não
1,90167E+11	Espinosa	06/05/2019	52	48	Feminino	Não	Não	Sim	Irmãos, irmãs, tio, tia por parte de pai	0	0	1	1	0	1	1	Não sei	Sim	Não		Paciente não compareceu para a coleta do sangue venoso	NEGATIVO	Não
1,90167E+11	Espinosa	23/07/2019	81	78	Feminino	Não	Não	Sim	Irmãos, irmãs	0	0	0	0	0	1	1	Sim	Sim	Sim		23/07/2019 Realizadas coletas venosa e capilar na mesma data	POSITIVO	Sim
1,90167E+11	Espinosa	22/07/2019	39	35	Masculino	Não	Não	Não	Não se aplica	0	0	0	0	0	0	0	Sim	Sim	Sim		22/07/2019 Realizadas coletas venosa e capilar na mesma data	NEGATIVO	Não
1,90167E+11	Espinosa	22/07/2019	40	37	Feminino	Não	Não	Sim	Avó, avô, tio, tia por parte de mãe	0	1	1	0	1	0	0	Não	Sim	Não		22/07/2019 Realizadas coletas venosa e capilar na mesma data	NEGATIVO	Não
1,90167E+11	Espinosa	23/07/2019	56	52	Masculino	Não	Não	Não	Não se aplica	0	0	0	0	0	0	0	Não	Não	Não		23/07/2019 Realizadas coletas venosa e capilar na mesma data	NEGATIVO	Não
1,90167E+11	Espinosa	22/07/2019	54	51	Feminino	Não	Não	Não	Não se aplica	0	0	0	0	0	0	0	Não sei	Sim	Sim		22/07/2019 Realizadas coletas venosa e capilar na mesma data	NEGATIVO	Não
1,90167E+11	São Francisco	09/05/2019	34	30	Feminino	Não	Não se aplica	Sim	Tio, tia por parte de mãe	0	0	1	0	1	0	0	Não sei	Não sei	Sim		24/05/2019	NEGATIVO	Não
1,90167E+11	Espinosa	23/07/2019	68	65	Feminino	Não	Não	Sim	Tio, tia por parte de pai	0	0	1	1	0	0	0	Sim	Sim	Sim		23/07/2019 Realizadas coletas venosa e capilar na mesma data	NEGATIVO	Não
1,90167E+11	Espinosa	23/07/2019	43	40	Feminino	Não	Não	Sim	Tio, tia por parte de mãe	0	0	1	0	1	0	0	Não	Sim	Sim		23/07/2019 Realizadas coletas venosa e capilar na mesma data	NEGATIVO	Não
1,90167E+11	Espinosa	22/07/2019	42	38	Feminino	Não	Não	Não	Não se aplica	0	0	0	0	0	0	0	Sim	Sim	Sim		22/07/2019 Realizadas coletas venosa e capilar na mesma data	NEGATIVO	Não
1,90167E+11	Espinosa	23/07/2019	60	57	Masculino	Não	Não	Não	Não se aplica	0	0	0	0	0	0	0	Não sei	Sim	Sim		23/07/2019 Realizadas coletas venosa e capilar na mesma data	NEGATIVO	Não
1,90167E+11	Espinosa	22/07/2019	68	65	Masculino	Não sei	Não se aplica	Não sei	Não se aplica	0	0	0	0	0	0	0	Não sei	Não sei	Não		22/07/2019 Realizadas coletas venosa e capilar na mesma data	NEGATIVO	Não
1,90167E+11	São Francisco	14/05/2019	36	32	Masculino	Não	Não	Sim	Pai, mãe	0	0	0	1	1	0	0	Não sei	Não sei	Não		24/05/2019	NEGATIVO	Não
1,90167E+11	Espinosa	13/05/2019	71	68	Feminino	Não	Não	Não	Não se aplica	0	0	0	0	0	0	0	Não sei	Sim	Sim		27/05/2019	NEGATIVO	Não
1,90167E+11	Espinosa	22/07/2019	60	56	Feminino	Não	Não	Não sei	Não se aplica	0	0	0	0	0	0	0	Não sei	Sim	Sim		22/07/2019 Realizadas coletas venosa e capilar na mesma data	POSITIVO	Não
1,90167E+11	Espinosa	22/07/2019	39	36	Feminino	Não	Não	Sim	Irmãos, irmãs	0	0	0	0	0	1	1	Não	Sim	Sim		22/07/2019 Realizadas coletas venosa e capilar na mesma data	NEGATIVO	Não
1,90167E+11	Espinosa	22/07/2019	66	63	Masculino	Não	Não	Sim	Irmãos, irmãs	0	0	0	0	0	1	1	Sim	Sim	Sim		22/07/2019 Realizadas coletas venosa e capilar na mesma data	NEGATIVO	Não
1,90167E+11	Espinosa	23/07/2019	44	41	Feminino	Não	Não	Sim	Pai, mãe	0	0	0	1	1	0	0	Não sei	Não	Não		23/07/2019 Realizadas coletas venosa e capilar na mesma data	NEGATIVO	Não
1,90167E+11	São Francisco	03/05/2019	54	50	Masculino	Não	Não se aplica	Não sei	Não se aplica	0	0	0	0	0	0	0	Não sei	Sim	Sim		24/05/2019	NEGATIVO	Não
1,90167E+11	Espinosa	22/07/2019	25	21	Masculino	Não	Não	Não	Não se aplica	0	0	0	0	0	0	0	Não	Sim	Não		22/07/2019 Realizadas coletas venosa e capilar na mesma data	NEGATIVO	Não
1,90167E+11	Espinosa	14/05/2019	56	53	Masculino	Não	Não	Sim	Irmãos, irmãs, pai, mãe	0	0	0	1	1	1	1	Sim	Sim	Sim	Positivo	27/05/2019	POSITIVO	Sim
1,90167E+11	Espinosa	06/05/2019	63	60	Feminino	Não	Não	Não	Não se aplica	0	0	0	0	0	0	0	Não	Sim	Sim		27/05/2019	NEGATIVO	Não
1,90167E+11	Espinosa	22/07/2019	58	55	Masculino	Não	Não	Sim	Irmãos, irmãs	0	0	0	0	0	1	1	Não sei	Sim	Sim		22/07/2019 Realizadas coletas venosa e capilar na mesma data	NEGATIVO	Não
1,90167E+11	Espinosa	23/07/2019	59	55	Masculino	Não	Não	Sim	Irmãos, irmãs	0	0	0	0	0	1	1	Sim	Sim	Sim		23/07/2019 Realizadas coletas venosa e capilar na mesma data	NEGATIVO	Não
1,90167E+11	Espinosa	22/07/2019	51	48	Masculino	Não	Não	Sim	Irmãos, irmãs	0	0	0	0	0	1	1	Sim	Sim	Sim		22/07/2019 Realizadas coletas venosa e capilar na mesma data	NEGATIVO	Não
1,90167E+11	Espinosa	06/05/2019	28	24	Feminino	Não sei	Não	Sim	Avó, avô, tio, tia por parte de mãe	0	1	1	0	1	0	0	Não sei	Sim	Não		Paciente não compareceu para a coleta do sangue venoso	NEGATIVO	Não
1,90167E+11	Espinosa	17/04/2019	24	20	Feminino	Não	Não se aplica	Não	Não se aplica	0	0	0	0	0	0	0	Não	Sim	Não		17/04/2019	NEGATIVO	Não
1,90167E+11	Espinosa	23/07/2019	63	60	Feminino	Não	Não	Sim	Irmãos, irmãs	0	0	0	0	0	1	1	Sim	Sim	Sim		23/07/2019 Realizadas coletas venosa e capilar na mesma data	NEGATIVO	Não
1,90167E+11	Espinosa	23/07/2019	73	69	Masculino	Não	Não	Não	Não se aplica	0	0	0	0	0	0	0	Sim	Sim	Sim		23/07/2019 Realizadas coletas venosa e capilar na mesma data	NEGATIVO	Não
1,90167E+11	Espinosa	06/05/2019	56	53	Feminino	Não	Não	Não	*	0	0	0	0	0	0	0	Não sei	Sim	Sim		27/05/2019	NEGATIVO	Não
1,90167E+11	Espinosa	22/07/2019	58	55	Feminino	Não	Não	Sim	Irmãos, irmãs	0	0	0	0	0	1	1	Não sei	Sim	Sim		22/07/2019 Realizadas coletas venosa e capilar na mesma data	NEGATIVO	Não
1,90167E+11	Espinosa	22/07/2019	24	21	Feminino	Não	Não	Não	Não se aplica	0	0	0	0	0	0	0	Não	Sim	Não		22/07/2019 Realizadas coletas venosa e capilar na mesma data	NEGATIVO	Não
1,90167E+11	Espinosa	13/05/2019	56	52	Feminino	Não	Não	Não	Não se aplica	0	0	0	0	0	0	0	Não sei	Sim	Sim		27/05/2019	NEGATIVO	Não
1,90167E+11	Espinosa	08/05/2019	49	45	Feminino	Não	Não	Sim	Irmãos, irmãs	0	0	0	0	0	1	1	Não sei	Sim	Sim		27/05/2019	POSITIVO	Sim
1,90167E+11	Espinosa	22/07/2019	50	47	Feminino	Não	Não	Não	Não se aplica	0	0	0	0	0	0	0	Não sei	Sim	Sim		22/07/2019 Realizadas coletas venosa e capilar na mesma data	NEGATIVO	Não
1,90167E+11	Espinosa	22/07/2019	41	38	Masculino	Não	Não	Não	Não se aplica	0	0	0	0	0	0	0	Não sei	Sim	Não		22/07/2019 Realizadas coletas venosa e capilar na mesma data	NEGATIVO	Não
1,90167E+11	São Francisco	13/05/2019	32	28	Masculino	Não	Não se aplica	Sim	Pai, mãe, avó, avô	0	1	0	1	1	0	0	Não sei	Sim	Sim		24/05/2019	NEGATIVO	Não
1,90167E+11	Espinosa	22/07/2019	33	30	Feminino	Não	Não	Não	Não se aplica	0	0	0	0	0	0	0	Não sei	Sim	Sim		22/07/2019 Realizadas coletas venosa e capilar na mesma data	NEGATIVO	Não
1,90167E+11	Espinosa	22/07/2019	50	46	Feminino	Não	Não	Sim	Irmãos, irmãs	0	0	0	0	0	1	1	Não	Sim	Sim		22/07/2019 Realizadas coletas venosa e capilar na mesma data	NEGATIVO	Não
1,90167E+11	Espinosa	22/07/2019	31	27	Feminino	Não	Não	Sim	Tio, tia por parte de pai	0	0	1	1	0	0	0	Não	Sim	Não		22/07/2019 Realizadas coletas venosa e capilar na mesma data	NEGATIVO	Não
1,90167E+11	Espinosa	22/07/2019	36	32	Feminino	Não	Não	Sim	Tio, tia por parte de pai	0	0	1	1	0	0	0	Não	Sim	Sim		22/07/2019 Realizadas coletas venosa e capilar na mesma data	NEGATIVO	Não
1,90167E+11	Espinosa	22/07/2019	65	61	Feminino	Não	Não	Não sei	Não se aplica	0	0	0	0	0	0	0	Sim	Não sei			22/07/2019 Realizadas coletas venosa e capilar na mesma data	NEGATIVO	Não
1,90167E+11	Espinosa	22/07/2019	64	60	Feminino	Não	Não	Não	Não se aplica	0	0	0	0	0	0	0	Não	Sim	Sim		22/07/2019 Realizadas coletas venosa e capilar na mesma data	NEGATIVO	Não
1,90167E+11	Espinosa	23/07/2019	79	76	Feminino	Não	Não	Não sei	Não se aplica	0	0	0	0	0	0	0	Não	Sim	Sim		23/07/2019 Realizadas coletas venosa e capilar na mesma data	NEGATIVO	Não
1,90167E+11	Espinosa	22/07/2019	22	18	Feminino	Não	Não	Não	Não se aplica	0	0	0	0	0	0	0	Sim	Sim	Sim		22/07/2019 Realizadas coletas venosa e capilar na mesma data	NEGATIVO	Não
1,90167E+11	Espinosa	22/07/2019	62	59	Feminino	Não	Não	Sim	Irmãos, irmãs	0	0	0	0	0	1	1	Não sei	Sim	Sim		22/07/2019 Realizadas coletas venosa e capilar na mesma data	POSITIVO	Não
1,90167E+11	Espinosa	22/07/2019	48	45	Masculino	Não	Não	Sim	Pai, mãe, tio, tia por parte de mãe	0	0	1	1	1	0	0	Não sei	Sim	Não		22/07/2019 Realizadas coletas venosa e capilar na mesma data	NEGATIVO	Não
1,90167E+11	Espinosa	22/07/2019	47	43	Masculino	Não	Não	Não sei	Não se aplica	0	0	0	0	0	0	0	Não sei	Sim	Sim		22/07/2019 Realizadas coletas venosa e capilar na mesma data	NEGATIVO	Não
1,90167E+11	Espinosa	22/07/2019	38	34	Feminino	Não	Não	Não	Não se aplica	0	0	0	0	0	0	0	Não	Sim	Sim		22/07/2019 Realizadas coletas venosa e capilar na mesma data	NEGATIVO	Não
1,90167E+11	Espinosa	22/07/2019	73	69	Masculino	Não	Não	Não	Não se aplica	0	0	0	0	0	0	0	Não sei	Não	Não		22/07/2019 Realizadas coletas venosa e capilar na mesma data	NEGATIVO	Não
1,90167E+11	Espinosa	22/07/2019	22	18	Masculino	Não	Não	Sim	Avó, avô	0	1	0	0	0	0	0	Não	Sim	Não		22/07/2019 Realizadas coletas venosa e capilar na mesma data	NEGATIVO	Não
1,90167E+11	Espinosa	22/07/2019	28	25	Feminino	Não	Não	Não	Não se aplica	0	0	0	0	0	0	0	Não	Sim	Não		22/07/2019 Realizadas coletas venosa e capilar na mesma data	NEGATIVO	Não
1,90167E+11	Espinosa	22/07/2019	57	53	Feminino	Não	Não	Não	Não se aplica	0	0	0	0	0	0	0	Não	Sim	Sim		22/07/2019 Realizadas coletas venosa e capilar na mesma data	NEGATIVO	Não
1,90167E+11	Espinosa	22/07/2019	66	62	Feminino	Não	Não	Não sei	Não se aplica	0	0	0	0	0	0	0	Não sei	Sim	Sim		22/07/2019 Realizadas coletas venosa e capilar na mesma data	NEGATIVO	Não
1,90167E+11	Espinosa	22/07/2019	63	59	Feminino	Não	Não	Sim	Pai, mãe	0	0	0	1	1	0	0	Sim	Sim	Sim		22/07/2019 Realizadas coletas venosa e capilar na mesma data	NEGATIVO	Não
1,90167E+11	Espinosa	08/05/2019	43	39	Feminino	Não	Não	Sim	Pai, mãe, tio, tia por parte de mãe	0	0	1	1	1	0	0	Sim	Sim	Não		27/05/2019	NEGATIVO	Não
1,90167E+11	Espinosa	22/07/2019	58	54	Feminino	Não	Não	Não	Não se aplica	0	0	0	0	0	0	0	Sim	Sim	Sim		22/07/2019 Realizadas coletas venosa e capilar na mesma data	POSITIVO	Sim
1,90167E+11	Espinosa	22/07/2019	54	51	Masculino	Não	Não	Sim	Irmãos, irmãs	0	0	0	0	0	1	1	Não sei	Sim	Sim		22/07/2019 Realizadas coletas venosa e capilar na mesma data	NEGATIVO	Não
1,90167E+11	Espinosa	23/07/2019	74	71	Feminino	Não	Não	Não	Não se aplica	0	0	0	0	0	0	0	Sim	Sim	Sim		23/07/2019 Realizadas coletas venosa e capilar na mesma data	NEGATIVO	Não
1,90167E+11	Espinosa	22/07/2019	52	48	Masculino	Não	Não	Sim	Irmãos, irmãs	0	0	0	0	0	1	1	Não sei	Sim	Sim		22/07/2019 Realizadas coletas venosa e capilar na mesma data	NEGATIVO	Não
1,90167E+11	Espinosa	22/07/2019	69	65	Feminino	Não	Não	Sim	Irmãos, irmãs	0	0	0	0	0	1	1	Sim	Sim	Sim		22/07/2019 Realizadas coletas venosa e capilar na mesma data	NEGATIVO	Não
1,90167E+11	Espinosa	22/07/2019	55	52	Feminino	Não	Não	Sim	Tio, tia por parte de mãe	0	0	1	0	1	0	0	Não sei	Sim	Sim		22/07/2019 Realizadas coletas venosa e capilar na mesma data	NEGATIVO	Não
1,90167E+11	Espinosa	22/07/2019	52	48	Masculino	Não	Não	Não	Não se aplica	0	0	0	0	0	0	0	Não	Sim	Sim		22/07/2019 Realizadas coletas venosa e capilar na mesma data	NEGATIVO	Não
1,90167E+11	Espinosa	22/07/2019	58	54	Feminino	Não	Não	Sim	Irmãos, irmãs, pai, mãe	0	0	0	1	1	1	1	Não sei	Sim	Sim		22/07/2019 Realizadas coletas venosa e capilar na mesma data	NEGATIVO	Não
1,90167E+11	Espinosa	22/07/2019	71	68	Feminino	Não	Não	Sim	Irmãos, irmãs, pai, mãe	0	0	0	1	1	1	1	Sim	Sim	Sim		22/07/2019 Realizadas coletas venosa e capilar na mesma data	NEGATIVO	Não
1,90167E+11	Espinosa	07/05/2019	65	61	Feminino	Não	Não	Sim	Irmãos, irmãs	0	0	0	0	0	1	1	Não sei	Sim	Não	Positivo	27/05/2019	POSITIVO	Sim
1,90167E+11	Espinosa	07/05/2019	62	58	Masculino	Não	Não	Não	Não se aplica	0	0	0	0	0	0	0	Não sei	Sim	Não		27/05/2019	NEGATIVO	Não
1,90167E+11	Espinosa	22/07/2019	41	38	Masculino	Não	Não	Não	Não se aplica	0	0	0	0	0	0	0	Sim	Sim	Não		22/07/2019 Realizadas coletas venosa e capilar na mesma data	NEGATIVO	Não
1,90167E+11	Espinosa	09/05/2019	50	46	Feminino	Não	Não	Não	Não se aplica	0	0	0	0	0	0	0	Não	Não	Não		Paciente não compareceu para a coleta do sangue venoso	NEGATIVO	Não
1,90167E+11	Espinosa	22/07/2019	58	55	Masculino	Não	Não	Não	Não se aplica	0	0	0	0	0	0	0	Sim	Sim	Sim		22/07/2019 Realizadas coletas venosa e capilar na mesma data	NEGATIVO	Não
1,90167E+11	São Francisco	14/05/2019	43	40	Feminino	Não	Não se aplica	Sim	Pai, mãe, tio, tia por parte de pai	0	0	1	1	1	0	0	Não sei	Sim	Sim		24/05/2019	NEGATIVO	Não
1,90167E+11	Espinosa	22/07/2019	48	44	Feminino	Não	Não	Não	Não se aplica	0	0	0	0	0	0	0	Não	Sim	Sim		22/07/2019 Realizadas coletas venosa e capilar na mesma data	NEGATIVO	Não
1,90167E+11	Espinosa	22/07/2019	36	33	Feminino	Não	Não	Sim	Pai, mãe	0	0	0	1	1	0	0	Não	Sim	Sim		22/07/2019 Realizadas coletas venosa e capilar na mesma data	NEGATIVO	Não
1,90167E+11	Espinosa	22/07/2019	43	40	Masculino	Não	Não	Não	Não se aplica	0	0	0	0	0	0	0	Sim	Sim	Sim		22/07/2019 Realizadas coletas venosa e capilar na mesma data	NEGATIVO	Não
1,90167E+11	Espinosa	23/07/2019	21	18	Feminino	Não	Não	Sim	Tio, tia por parte de mãe	0	0	1	0	1	0	0	Sim	Não	Não		23/07/2019 Realizadas coletas venosa e capilar na mesma data	NEGATIVO	Não
1,90167E+11	Espinosa	22/07/2019	56	53	Feminino	Não	Não	Não	Não se aplica	0	0	0	0	0	0	0	Não	Sim	Sim		22/07/2019 Realizadas coletas venosa e capilar na mesma data	NEGATIVO	Não
1,90167E+11	Espinosa	08/05/2019	75	71	Feminino	Não	Não	Sim	Irmãos, irmãs	0	0	0	0	0	1	1	Não sei	Sim	Sim		27/05/2019	NEGATIVO	Não
1,90167E+11	Espinosa	22/07/2019	26	23	Masculino	Não	Não	Sim	Tio, tia por parte de mãe	0	0	1	0	1	0	0	Não sei	Sim	Sim		22/07/2019 Realizadas coletas venosa e capilar na mesma data	NEGATIVO	Não
1,90167E+11	Espinosa	22/07/2019	49	45	Feminino	Não sei	Não	Sim	Irmãos, irmãs, tio, tia por parte de mãe	0	0	1	0	1	1	1	Não	Sim	Sim		22/07/2019 Realizadas coletas venosa e capilar na mesma data	NEGATIVO	Não
1,90167E+11	Espinosa	22/07/2019	51	47	Masculino	Não	Não	Não	Não se aplica	0	0	0	0	0	0	0	Não sei	Sim	Sim		22/07/2019 Realizadas coletas venosa e capilar na mesma data	NEGATIVO	Não
1,90167E+11	Espinosa	22/07/2019	70	67	Feminino	Não	Não	Não	Não se aplica	0	0	0	0	0	0	0	Não	Sim	Sim		22/07/2019 Realizadas coletas venosa e capilar na mesma data	POSITIVO	Não
1,90167E+11	Espinosa	22/07/2019	45	41	Masculino	Não	Não	Não	Não se aplica	0	0	0	0	0	0	0	Não	Sim	Sim		22/07/2019 Realizadas coletas venosa e capilar na mesma data	NEGATIVO	Não
1,90167E+11	Espinosa	22/07/2019	44	41	Feminino	Não	Não	Sim	Tio, tia por parte de mãe	0	0	1	0	1	0	0	Não	Sim	Sim		22/07/2019 Realizadas coletas venosa e capilar na mesma data	NEGATIVO	Não
1,90167E+11	Espinosa	22/07/2019	50	47	Masculino	Não	Não	Não	Não se aplica	0	0	0	0	0	0	0	Não	Não	Não		22/07/2019 Realizadas coletas venosa e capilar na mesma data	NEGATIVO	Não
1,90167E+11	Espinosa	22/07/2019	52	48	Feminino	Não	Não	Sim	Pai, mãe	0	0	0	1	1	0	0	Não sei	Sim	Sim		22/07/2019 Realizadas coletas venosa e capilar na mesma data	POSITIVO	Não
1,90167E+11	Espinosa	22/07/2019	62	59	Feminino	Não	Não	Não	Não se aplica	0	0	0	0	0	0	0	Não sei	Sim	Sim		22/07/2019 Realizadas coletas venosa e capilar na mesma data	NEGATIVO	Não
1,90167E+11	Espinosa	22/07/2019	40	37	Masculino	Não	Não	Sim	Pai, mãe	0	0	0	1	1	0	0	Não	Sim	Sim		22/07/2019 Realizadas coletas venosa e capilar na mesma data	NEGATIVO	Não
1,90167E+11	Espinosa	22/07/2019	64	60	Feminino	Não	Não	Não	Não se aplica	0	0	0	0	0	0	0	Não sei	Sim	Sim		22/07/2019 Realizadas coletas venosa e capilar na mesma data	NEGATIVO	Não
1,90167E+11	Espinosa	22/07/2019	56	53	Feminino	Não	Não	Não sei	Não se aplica	0	0	0	0	0	0	0	Não	Sim	Sim		22/07/2019 Realizadas coletas venosa e capilar na mesma data	NEGATIVO	Não
1,90167E+11	Espinosa	22/07/2019	49	46	Masculino	Não	Não	Não sei	Não se aplica	0	0	0	0	0	0	0	Não	Sim	Sim		22/07/2019 Realizadas coletas venosa e capilar na mesma data	NEGATIVO	Não
1,90167E+11	Espinosa	23/07/2019	36	32	Feminino	Não	Não	Não	Não se aplica	0	0	0	0	0	0	0	Não	Sim	Não		23/07/2019 Realizadas coletas venosa e capilar na mesma data	NEGATIVO	Não
1,90167E+11	Espinosa	22/07/2019	38	35	Feminino	Não	Não	Sim	Tio, tia por parte de mãe	0	0	1	0	1	0	0	Não	Sim	Não		22/07/2019 Realizadas coletas venosa e capilar na mesma data	NEGATIVO	Não
1,90167E+11	Espinosa	09/05/2019	65	62	Feminino	Não	Não	Não	Não se aplica	0	0	0	0	0	0	0	Não sei	Sim	Não		27/05/2019	NEGATIVO	Não
1,90167E+11	Espinosa	06/05/2019	78	74	Masculino	Não	Não	Não	Não se aplica	0	0	0	0	0	0	0	Sim	Sim	Não		27/05/2019	NEGATIVO	Não
1,90167E+11	Espinosa	22/07/2019	69	66	Masculino	Não	Não	Sim	Irmãos, irmãs	0	0	0	0	0	1	1	Sim	Sim	Sim		22/07/2019 Realizadas coletas venosa e capilar na mesma data	NEGATIVO	Não
1,90167E+11	Espinosa	22/07/2019	78	75	Masculino	Não	Não	Não	Não se aplica	0	0	0	0	0	0	0	Não	Não	Sim		22/07/2019 Realizadas coletas venosa e capilar na mesma data	NEGATIVO	Não
1,90167E+11	Espinosa	22/07/2019	50	47	Feminino	Não sei	Não	Sim	Irmãos, irmãs	0	0	0	0	0	1	1	Sim	Sim	Sim		22/07/2019 Realizadas coletas venosa e capilar na mesma data	NEGATIVO	Não
1,90167E+11	Espinosa	09/05/2019	38	35	Feminino	Não	Não	Sim	Tio, tia por parte de mãe	0	0	1	0	1	0	0	Não	Sim	Sim		27/05/2019	NEGATIVO	Não
1,90167E+11	Espinosa	22/07/2019	68	64	Feminino	Não	Não	Não sei	Não se aplica	0	0	0	0	0	0	0	Não sei	Sim	Sim		22/07/2019 Realizadas coletas venosa e capilar na mesma data	NEGATIVO	Não
1,90167E+11	Espinosa	13/05/2019	66	62	Feminino	Não	Não	Sim	Irmãos, irmãs	0	0	0	0	0	1	1	Sim	Sim	Sim		27/05/2019	NEGATIVO	Não
1,90167E+11	Espinosa	22/07/2019	62	58	Feminino	Não	Não	Não	Não se aplica	0	0	0	0	0	0	0	Sim	Sim	Sim		22/07/2019 Realizadas coletas venosa e capilar na mesma data	NEGATIVO	Não
1,90167E+11	Espinosa	22/07/2019	51	47	Masculino	Não	Não	Não sei	Não se aplica	0	0	0	0	0	0	0	Não	Não	Não		22/07/2019 Realizadas coletas venosa e capilar na mesma data	NEGATIVO	Não
1,90167E+11	Espinosa	22/07/2019	63	59	Masculino	Não	Não	Não	Não se aplica	0	0	0	0	0	0	0	Não sei	Não	Sim		22/07/2019 Realizadas coletas venosa e capilar na mesma data	NEGATIVO	Não
1,90167E+11	Espinosa	22/07/2019	67	64	Feminino	Não	Não	Não	Não se aplica	0	0	0	0	0	0	0	Não	Não	Sim		22/07/2019 Realizadas apenas coleta venosa por impossibilidade de coleta do sangue capilar	NEGATIVO	Não
1,90167E+11	Espinosa	08/05/2019	65	62	Masculino	Não	Não	Não	Não se aplica	0	0	0	0	0	0	0	Sim	Sim	Sim		27/05/2019	NEGATIVO	Não
1,90167E+11	Espinosa	09/05/2019	62	59	Feminino	Não	Não	Não	Não se aplica	0	0	0	0	0	0	0	Não	Sim	Sim		27/05/2019	NEGATIVO	Não
1,90167E+11	Espinosa	22/07/2019	33	29	Feminino	Não	Não	Não	Não se aplica	0	0	0	0	0	0	0	Não	Não	Sim		22/07/2019 Realizadas coletas venosa e capilar na mesma data	NEGATIVO	Não
1,90167E+11	Espinosa	22/07/2019	42	38	Feminino	Não	Não	Sim	Irmãos, irmãs	0	0	0	0	0	1	1	Não sei	Sim	Sim		22/07/2019 Realizadas coletas venosa e capilar na mesma data	NEGATIVO	Não
1,90167E+11	Espinosa	22/07/2019	23	20	Feminino	Não	Não	Sim	Tio, tia por parte de pai	0	0	1	1	0	0	0	Não	Sim	Não		22/07/2019 Realizadas coletas venosa e capilar na mesma data	NEGATIVO	Não
1,90167E+11	Espinosa	22/07/2019	43	40	Feminino	Não	Não	Não sei	Não se aplica	0	0	0	0	0	0	0	Não sei	Sim	Não		22/07/2019 Realizadas coletas venosa e capilar na mesma data	NEGATIVO	Não
1,90167E+11	Espinosa	22/07/2019	67	64	Feminino	Não	Não	Não	Não se aplica	0	0	0	0	0	0	0	Não	Sim	Sim		22/07/2019 Realizadas coletas venosa e capilar na mesma data	NEGATIVO	Não
1,90167E+11	Espinosa	22/07/2019	68	65	Feminino	Não	Não	Sim	Irmãos, irmãs	0	0	0	0	0	1	1	Não sei	Sim	Sim		Realizada apenas coleta capilar em 22/07/2019	NEGATIVO	Não
1,90167E+11	Espinosa	23/07/2019	71	67	Feminino	Não	Não	Não	Não se aplica	0	0	0	0	0	0	0	Não sei	Sim	Não		Realizada coleta venosa e capilar em 23/07/2019	NEGATIVO	Não
1,90167E+11	Espinosa	23/07/2019	44	40	Masculino	Não	Não	Não	Não se aplica	0	0	0	0	0	0	0	Não	Sim	Sim		Realizada coleta venosa e capilar em 23/07/2019	NEGATIVO	Não
1,90167E+11	Espinosa	23/07/2019	63	59	Feminino	Não	Não	Não	Não se aplica	0	0	0	0	0	0	0	Não sei	Sim	Sim		Realizada coleta venosa e capilar em 23/07/2019	POSITIVO	Sim
1,90167E+11	Espinosa	23/07/2019	65	61	Feminino	Não	Não	Não	Não se aplica	0	0	0	0	0	0	0	Não	Sim	Não		Realizada coleta venosa e capilar em 23/07/2019	NEGATIVO	Não
1,90167E+11	Espinosa	23/07/2019	72	69	Masculino	Não	Não	Não	Não se aplica	0	0	0	0	0	0	0	Sim	Sim	Sim		Realizada coleta venosa e capilar em 23/07/2019	NEGATIVO	Não
1,90167E+11	Espinosa	23/07/2019	40	36	Feminino	Não	Não	Não	Não se aplica	0	0	0	0	0	0	0	Sim	Sim	Sim		Realizada coleta venosa e capilar em 23/07/2019	NEGATIVO	Não
1,90167E+11	Espinosa	23/07/2019	50	47	Masculino	Não	Não	Sim	Irmãos, irmãs	0	0	0	0	0	1	1	Não	Sim	Sim		Realizada coleta venosa e capilar em 23/07/2019	POSITIVO	Sim
1,90167E+11	Espinosa	23/07/2019	35	31	Feminino	Não	Não	Não	Não se aplica	0	0	0	0	0	0	0	Não	Sim	Sim		Realizada coleta venosa e capilar em 23/07/2019	NEGATIVO	Não
1,90167E+11	Espinosa	23/07/2019	50	47	Masculino	Não	Não	Não	Não se aplica	0	0	0	0	0	0	0	Não	Sim	Sim		Realizada coleta venosa e capilar em 23/07/2019	NEGATIVO	Não
1,90167E+11	Espinosa	23/07/2019	52	48	Feminino	Não	Não	Não	Não se aplica	0	0	0	0	0	0	0	Sim	Sim	Sim		Realizada coleta venosa e capilar em 23/07/2019	NEGATIVO	Não
1,90167E+11	Espinosa	23/07/2019	54	50	Feminino	Não	Não	Não	Não se aplica	0	0	0	0	0	0	0	Sim	Sim	Sim		Realizada coleta venosa e capilar em 23/07/2019	POSITIVO	Sim
1,90167E+11	Espinosa	23/07/2019	24	21	Masculino	Não	Não	Não	Não se aplica	0	0	0	0	0	0	0	Não	Sim	Não		Realizada coleta venosa e capilar em 23/07/2019	NEGATIVO	Não
1,90167E+11	Espinosa	23/07/2019	80	76	Feminino	Não	Não	Sim	Filho, filha	1	0	0	0	0	0	0	Sim	Sim	Sim		Realizada coleta venosa e capilar em 23/07/2019	POSITIVO	Sim
1,90167E+11	Espinosa	23/07/2019	65	62	Feminino	Não	Não	Sim	Irmãos, irmãs, pai, mãe	0	0	0	1	1	1	1	Não	Sim	Sim		Realizada coleta venosa e capilar em 23/07/2019	POSITIVO	Sim
1,90167E+11	Espinosa	23/07/2019	40	36	Feminino	Não	Não	Sim	Pai, mãe, tio, tia por parte de mãe	0	0	1	1	1	0	0	Não	Não	Não		Realizada coleta venosa e capilar em 23/07/2019	NEGATIVO	Não
1,90167E+11	Espinosa	23/07/2019	61	58	Feminino	Não	Não	Sim	Irmãos, irmãs, pai, mãe	0	0	0	1	1	1	1	Sim	Sim	Sim		Realizada coleta venosa e capilar em 23/07/2019	POSITIVO	Não
1,90167E+11	Espinosa	23/07/2019	42	39	Feminino	Não	Não	Não	Não se aplica	0	0	0	0	0	0	0	Não	Sim	Sim		Realizada coleta venosa e capilar em 23/07/2019	POSITIVO	Não
1,90167E+11	Espinosa	23/07/2019	84	81	Feminino	Não	Não	Não	Não se aplica	0	0	0	0	0	0	0	Sim	Sim	Sim		Realizada coleta venosa e capilar em 23/07/2019	INCONCLUSIVO	Não
1,90167E+11	Espinosa	23/07/2019	56	53	Masculino	Não	Não	Não	Não se aplica	0	0	0	0	0	0	0	Não	Sim	Sim		Realizada coleta venosa e capilar em 23/07/2019	NEGATIVO	Não
1,90167E+11	Espinosa	23/07/2019	47	43	Feminino	Não sei	Não	Sim	Irmãos, irmãs, pai, mãe, avó, avô, tio, tia por parte de pai, tio, tia por parte de mãe	0	1	1	1	1	1	1	Sim	Sim	Sim		Realizada coleta venosa e capilar em 23/07/2019	POSITIVO	Sim
1,90167E+11	Espinosa	23/07/2019	64	61	Feminino	Não	Não	Não	Não se aplica	0	0	0	0	0	0	0	Não sei	Sim	Sim		Realizada coleta venosa e capilar em 23/07/2019	NEGATIVO	Não
1,90167E+11	Espinosa	23/07/2019	65	62	Feminino	Não	Não	Sim	Irmãos, irmãs	0	0	0	0	0	1	1	Sim	Sim	Sim		Realizada coleta venosa e capilar em 23/07/2019	NEGATIVO	Não
1,90167E+11	Espinosa	23/07/2019	35	31	Feminino	Não	Não	Não	Não se aplica	0	0	0	0	0	0	0	Não	Sim	Sim		Realizada coleta venosa e capilar em 23/07/2019	NEGATIVO	Não
1,90167E+11	Espinosa	23/07/2019	43	40	Masculino	Não	Não	Sim	Tio, tia por parte de mãe	0	0	1	0	1	0	0	Sim	Sim	Não		Realizada coleta venosa e capilar em 23/07/2019	NEGATIVO	Não
1,90167E+11	Espinosa	23/07/2019	58	55	Feminino	Não	Não	Não	Não se aplica	0	0	0	0	0	0	0	Não sei	Sim	Sim		Realizada coleta venosa e capilar em 23/07/2019	NEGATIVO	Não
1,90167E+11	Espinosa	23/07/2019	66	62	Masculino	Não	Não	Não	Não se aplica	0	0	0	0	0	0	0	Não	Sim	Sim		Realizada coleta venosa e capilar em 23/07/2019	NEGATIVO	Não
1,90167E+11	Espinosa	23/07/2019	74	71	Feminino	Não	Não	Não	Não se aplica	0	0	0	0	0	0	0	Sim	Sim	Sim		Realizada coleta venosa e capilar em 23/07/2019	NEGATIVO	Não
1,90167E+11	Espinosa	23/07/2019	64	60	Masculino	Não	Não	Não	Não se aplica	0	0	0	0	0	0	0	Não	Sim	Não		Realizada coleta venosa e capilar em 23/07/2019	POSITIVO	Sim
1,90167E+11	Espinosa	23/07/2019	97	94	Masculino	Não	Não	Não	Não se aplica	0	0	0	0	0	0	0	Não sei	Sim	Sim		Realizada coleta venosa e capilar em 23/07/2019	NEGATIVO	Não
1,90167E+11	Espinosa	23/07/2019	54	50	Masculino	Não	Não	Não	Não se aplica	0	0	0	0	0	0	0	Não	Sim	Sim		Realizada coleta venosa e capilar em 23/07/2019	NEGATIVO	Não
1,90167E+11	Espinosa	23/07/2019	57	53	Masculino	Não	Não	Não	Não se aplica	0	0	0	0	0	0	0	Não	Sim	Não		Realizada coleta venosa e capilar em 23/07/2019	NEGATIVO	Não
1,90167E+11	Espinosa	23/07/2019	59	56	Feminino	Não	Não	Não	Não se aplica	0	0	0	0	0	0	0	Sim	Sim	Sim		Realizada coleta venosa e capilar em 23/07/2019	POSITIVO	Sim
1,90167E+11	Espinosa	23/07/2019	80	76	Feminino	Não	Não	Sim	Filho, filha	1	0	0	0	0	0	0	Não sei	Sim	Sim		Realizada coleta venosa e capilar em 23/07/2019	NEGATIVO	Não
1,90167E+11	Espinosa	23/07/2019	33	29	Masculino	Não	Não	Não	Não se aplica	0	0	0	0	0	0	0	Não	Sim	Sim		Realizada coleta venosa e capilar em 23/07/2019	NEGATIVO	Não
1,90167E+11	Espinosa	23/07/2019	75	71	Masculino	Não sei	Não	Sim	Tio, tia por parte de mãe	0	0	1	0	1	0	0	Sim	Sim	Sim		Realizada coleta venosa e capilar em 23/07/2019	NEGATIVO	Não
1,90167E+11	Espinosa	23/07/2019	59	56	Feminino	Não	Não	Não	Não se aplica	0	0	0	0	0	0	0	Não sei	Sim	Sim		Realizada coleta venosa e capilar em 23/07/2019	NEGATIVO	Não
1,90167E+11	Espinosa	23/07/2019	66	62	Masculino	Não	Não	Não	Não se aplica	0	0	0	0	0	0	0	Não sei	Sim	Sim		Realizada coleta venosa e capilar em 23/07/2019	NEGATIVO	Não
1,90167E+11	Espinosa	22/07/2019	33	29	Feminino	Não	Não	Sim	Tio, tia por parte de mãe	0	0	1	0	1	0	0	Não sei	Sim	Sim		Realizada coleta venosa e capilar em 22/07/2019	NEGATIVO	Não
1,90167E+11	Espinosa	23/07/2019	39	36	Feminino	Não	Não	Sim	Tio, tia por parte de pai	0	0	1	1	0	0	0	Não sei	Sim	Sim		Realizada coleta venosa e capilar em 23/07/2019	NEGATIVO	Não
1,90167E+11	Espinosa	22/07/2019	63	59	Feminino	Não	Não	Não	Não se aplica	0	0	0	0	0	0	0	Não sei	Sim	Sim		Realizada coleta venosa e capilar em 22/07/2019	POSITIVO	Sim
1,90167E+11	Espinosa	22/07/2019	63	59	Feminino	Não	Não	Não	Não se aplica	0	0	0	0	0	0	0	Não	Sim	Sim		Realizada coleta venosa e capilar em 22/07/2019	NEGATIVO	Não
1,90167E+11	Espinosa	22/07/2019	60	56	Feminino	Não	Não	Não	Não se aplica	0	0	0	0	0	0	0	Sim	Sim	Sim		Realizada coleta venosa e capilar em 22/07/2019	NEGATIVO	Não
1,90167E+11	Espinosa	22/07/2019	70	66	Feminino	Não	Não	Não	Não se aplica	0	0	0	0	0	0	0	Não	Sim	Sim		Realizada coleta venosa e capilar em 22/07/2019	NEGATIVO	Não
1,90167E+11	Espinosa	22/07/2019	65	62	Feminino	Não	Não	Não	Não se aplica	0	0	0	0	0	0	0	Sim	Sim	Sim		Realizada coleta venosa e capilar em 22/07/2019	NEGATIVO	Não
1,90167E+11	Espinosa	22/07/2019	36	32	Feminino	Não	Não	Não	Não se aplica	0	0	0	0	0	0	0	Não	Não	Não		Realizada coleta venosa e capilar em 22/07/2019	NEGATIVO	Não
1,90167E+11	Espinosa	23/07/2019	63	59	Feminino	Não	Não	Não	Não se aplica	0	0	0	0	0	0	0	Não	Não	Sim		Realizada coleta venosa e capilar em 23/07/2019	POSITIVO	Sim
1,90167E+11	Espinosa	22/07/2019	41	37	Masculino	Não	Não	Sim	Tio, tia por parte de mãe	0	0	1	0	1	0	0	Não	Sim	Não		Realizada coleta venosa e capilar em 22/07/2019	NEGATIVO	Não
1,90167E+11	Espinosa	22/07/2019	76	73	Masculino	Não	Não	Não	Não se aplica	0	0	0	0	0	0	0	Sim	Sim	Sim		Realizada coleta venosa e capilar em 22/07/2019	NEGATIVO	Não
1,90167E+11	Espinosa	22/07/2019	39	36	Feminino	Não	Não	Não	Não se aplica	0	0	0	0	0	0	0	Não	Sim	Não		Realizada coleta venosa e capilar em 22/07/2019	NEGATIVO	Não
1,90167E+11	Espinosa	22/07/2019	67	64	Masculino	Não	Não	Não	Não se aplica	0	0	0	0	0	0	0	Não	Sim	Sim		Realizada coleta venosa e capilar em 22/07/2019	NEGATIVO	Não
1,90167E+11	Espinosa	23/07/2019	50	47	Masculino	Não	Não	Não	Não se aplica	0	0	0	0	0	0	0	Não	Sim	Sim		Realizada coleta venosa e capilar em 23/07/2019	NEGATIVO	Não
1,90167E+11	Espinosa	22/07/2019	65	62	Feminino	Não	Não	Não sei	Não se aplica	0	0	0	0	0	0	0	Não	Sim	Sim		Realizada coleta venosa e capilar em 22/07/2019	NEGATIVO	Não
1,90167E+11	Espinosa	22/07/2019	70	67	Masculino	Não	Não	Não	Não se aplica	0	0	0	0	0	0	0	Não sei	Sim	Sim		Realizada coleta venosa e capilar em 22/07/2019	NEGATIVO	Não
1,90167E+11	Espinosa	22/07/2019	66	62	Masculino	Não	Não	Não	Não se aplica	0	0	0	0	0	0	0	Não	Sim	Sim		Realizada coleta venosa e capilar em 22/07/2019	NEGATIVO	Não
1,90167E+11	Espinosa	22/07/2019	64	60	Feminino	Não	Não	Não	Não se aplica	0	0	0	0	0	0	0	Não sei	Sim	Sim		Realizada coleta venosa e capilar em 22/07/2019	NEGATIVO	Não
1,90167E+11	Espinosa	23/07/2019	36	32	Feminino	Não	Não	Sim	Tio, tia por parte de mãe	0	0	1	0	1	0	0	Não	Sim	Sim		Realizada coleta venosa e capilar em 23/07/2019	NEGATIVO	Não
1,90167E+11	Espinosa	23/07/2019	55	51	Masculino	Não	Não	Sim	Irmãos, irmãs	0	0	0	0	0	1	1	Não	Sim	Sim		Realizada coleta venosa e capilar em 23/07/2019	NEGATIVO	Não
1,90167E+11	Espinosa	22/07/2019	24	21	Feminino	Não	Não	Não	Não se aplica	0	0	0	0	0	0	0	Não sei	Não	Não		Realizada coleta venosa e capilar em 22/07/2019	NEGATIVO	Não
1,90167E+11	Espinosa	22/07/2019	30	26	Feminino	Não	Não	Não sei	Não se aplica	0	0	0	0	0	0	0	Não sei	Sim	Sim		Realizada coleta venosa e capilar em 22/07/2019	NEGATIVO	Não
1,90167E+11	Espinosa	23/07/2019	72	68	Feminino	Não	Não	Não	Não se aplica	0	0	0	0	0	0	0	Não sei	Sim	Sim		Realizada coleta venosa e capilar em 23/07/2019	NEGATIVO	Não
1,90167E+11	Espinosa	22/07/2019	60	57	Feminino	Não sei	Não	Não sei	Não se aplica	0	0	0	0	0	0	0	Não sei	Sim	Sim		Realizada coleta venosa e capilar em 22/07/2019	POSITIVO	Não
1,90167E+11	Espinosa	22/07/2019	63	59	Feminino	Não	Não	Não	Não se aplica	0	0	0	0	0	0	0	Não sei	Sim	Não		Realizada coleta venosa e capilar em 22/07/2019	NEGATIVO	Não
1,90167E+11	Espinosa	23/07/2019	33	29	Masculino	Não	Não	Não	Não se aplica	0	0	0	0	0	0	0	Não	Não	Não		Realizada coleta venosa e capilar em 23/07/2019	NEGATIVO	Não
1,90167E+11	Espinosa	23/07/2019	51	47	Feminino	Não	Não	Não	Não se aplica	0	0	0	0	0	0	0	Não	Sim	Sim		Realizada coleta venosa e capilar em 23/07/2019	NEGATIVO	Não
1,90167E+11	Espinosa	22/07/2019	66	63	Masculino	Não	Não	Não sei	Não se aplica	0	0	0	0	0	0	0	Não sei	Não	Sim		Realizada coleta venosa e capilar em 22/07/2019	NEGATIVO	Não
1,90167E+11	Espinosa	23/07/2019	39	35	Feminino	Não	Não	Não	Não se aplica	0	0	0	0	0	0	0	Não	Sim	Não		Realizada coleta venosa e capilar em 23/07/2019	NEGATIVO	Não
1,90167E+11	Espinosa	23/07/2019	58	55	Masculino	Não	Não	Não	Não se aplica	0	0	0	0	0	0	0	Sim	Sim	Sim		Realizada coleta venosa e capilar em 23/07/2019	NEGATIVO	Não
1,90167E+11	Espinosa	23/07/2019	68	64	Feminino	Não	Não	Sim	Irmãos, irmãs	0	0	0	0	0	1	1	Não	Não	Sim		Realizada coleta venosa e capilar em 23/07/2019	NEGATIVO	Não
1,90167E+11	Espinosa	22/07/2019	29	26	Feminino	Não	Não	Não	Não se aplica	0	0	0	0	0	0	0	Sim	Sim	Sim		Realizada coleta venosa e capilar em 22/07/2019	NEGATIVO	Não
1,90167E+11	Espinosa	22/07/2019	80	77	Feminino	Não	Não	Não	Não se aplica	0	0	0	0	0	0	0	Não	Sim	Não		Realizada coleta venosa e capilar em 22/07/2019	NEGATIVO	Não
1,90167E+11	Espinosa	22/07/2019	52	48	Feminino	Não	Não	Não sei	Não se aplica	0	0	0	0	0	0	0	Não sei	Sim	Sim		Realizada coleta venosa e capilar em 22/07/2019	NEGATIVO	Não
1,90167E+11	Espinosa	22/07/2019	66	63	Masculino	Não	Não	Sim	Avó, avô	0	1	0	0	0	0	0	Não sei	Sim	Sim		Realizada coleta venosa e capilar em 22/07/2019	POSITIVO	Sim
1,90167E+11	Espinosa	22/07/2019	64	61	Feminino	Não sei	Não	Sim	Tio, tia por parte de pai	0	0	1	1	0	0	0	Sim	Sim	Sim		Realizada coleta venosa e capilar em 22/07/2019	POSITIVO	Sim
1,90167E+11	Espinosa	22/07/2019	48	44	Feminino	Não	Não	Não	Não se aplica	0	0	0	0	0	0	0	Não	Não	Sim		Realizada coleta venosa e capilar em 22/07/2019	NEGATIVO	Não
1,90167E+11	Espinosa	23/07/2019	66	63	Feminino	Não	Não	Sim	Irmãos, irmãs	0	0	0	0	0	1	1	Sim	Sim	Sim		Realizada coleta venosa e capilar em 23/07/2019	NEGATIVO	Não
1,90167E+11	Espinosa	22/07/2019	53	49	Feminino	Não	Não	Não	Não se aplica	0	0	0	0	0	0	0	Sim	Sim	Sim		Realizada coleta venosa e capilar em 22/07/2019	POSITIVO	Sim
1,90167E+11	Espinosa	23/07/2019	47	44	Feminino	Não	Não	Não	Não se aplica	0	0	0	0	0	0	0	Não	Sim	Sim		Realizada coleta venosa e capilar em 23/07/2019	NEGATIVO	Não
1,90167E+11	Espinosa	22/07/2019	46	42	Masculino	Não	Não	Sim	Irmãos, irmãs	0	0	0	0	0	1	1	Não sei	Sim	Não		Realizada coleta venosa e capilar em 22/07/2019	NEGATIVO	Não
1,90167E+11	Espinosa	23/07/2019	22	18	Feminino	Não	Não	Não	Não se aplica	0	0	0	0	0	0	0	Não	Não	Não		Realizada coleta venosa e capilar em 23/07/2019	NEGATIVO	Não
1,90167E+11	Espinosa	23/07/2019	87	84	Masculino	Não	Não	Não	Não se aplica	0	0	0	0	0	0	0	Não	Sim	Sim		Realizada coleta venosa e capilar em 23/07/2019	POSITIVO	Sim
1,90167E+11	Espinosa	22/07/2019	33	29	Feminino	Não	Não	Sim	Tio, tia por parte de mãe	0	0	1	0	1	0	0	Não sei	Sim	Sim		Realizada coleta venosa e capilar em 22/07/2019	NEGATIVO	Não
1,90167E+11	Espinosa	22/07/2019	79	76	Masculino	Não	Não	Não sei	Não se aplica	0	0	0	0	0	0	0	Sim	Sim	Sim		Realizada coleta venosa e capilar em 22/07/2019	POSITIVO	Sim
1,90167E+11	Espinosa	22/07/2019	65	61	Masculino	Não	Não	Sim	Observar questionário	0	0	1	0	0	0	0	Não sei	Sim	Sim		Realizada coleta venosa e capilar em 22/07/2019	NEGATIVO	Não
1,90167E+11	Espinosa	22/07/2019	44	41	Masculino	Não	Não	Não	Não se aplica	0	0	0	0	0	0	0	Não sei	Sim	Sim		Realizada coleta venosa e capilar em 22/07/2019	NEGATIVO	Não
1,90167E+11	Espinosa	23/07/2019	63	59	Masculino	Não	Não	Sim	Irmãos, irmãs	0	0	0	0	0	1	1	Não sei	Sim	Sim		Realizada coleta venosa e capilar em 23/07/2019	NEGATIVO	Não
1,90167E+11	Espinosa	22/07/2019	64	60	Feminino	Não	Não	Não	Não se aplica	0	0	0	0	0	0	0	Sim	Sim	Sim		Realizada coleta venosa e capilar em 22/07/2019	NEGATIVO	Não
1,90167E+11	Espinosa	23/07/2019	78	74	Feminino	Não	Não	Sim	Irmãos, irmãs	0	0	0	0	0	1	1	Sim	Sim	Sim		Realizada coleta venosa e capilar em 23/07/2019	NEGATIVO	Não
1,90167E+11	Espinosa	22/07/2019	74	70	Masculino	Não	Não	Não	Não se aplica	0	0	0	0	0	0	0	Sim	Sim	Sim		Realizada coleta venosa e capilar em 22/07/2019	NEGATIVO	Não
1,90167E+11	Espinosa	22/07/2019	39	36	Feminino	Não	Não	Sim	Pai, mãe, tio, tia por parte de pai, tio, tia por parte de mãe	0	0	1	1	1	0	0	Não sei	Sim	Sim		22/07/2019 Realizadas coletas venosa e capilar na mesma data	NEGATIVO	Não
1,90167E+11	Espinosa	22/07/2019	45	41	Masculino	Não	Não	Não	Não se aplica	0	0	0	0	0	0	0	Sim	Sim	Sim		22/07/2019 Realizadas coletas venosa e capilar na mesma data	NEGATIVO	Não
1,90167E+11	Espinosa	23/07/2019	76	73	Feminino	Não	Não	Não	Não se aplica	0	0	0	0	0	0	0	Não	Não	Sim		23/07/2019 Realizadas coletas venosa e capilar na mesma data	POSITIVO	Sim
1,90167E+11	Espinosa	22/07/2019	43	39	Masculino	Não	Não	Sim	Pai, mãe	0	0	0	1	1	0	0	Não sei	Sim	Sim		22/07/2019 Realizadas coletas venosa e capilar na mesma data	NEGATIVO	Não
1,90167E+11	Espinosa	22/07/2019	26	22	Feminino	Não	Não	Sim	Pai, mãe	0	0	0	1	1	0	0	Não	Não	Não		22/07/2019 Realizadas coletas venosa e capilar na mesma data	NEGATIVO	Não
1,90167E+11	Espinosa	22/07/2019	73	70	Masculino	Não	Não	Sim	Irmãos, irmãs	0	0	0	0	0	1	1	Não	Não	Sim		22/07/2019 Realizadas coletas venosa e capilar na mesma data	NEGATIVO	Não
1,90167E+11	Espinosa	23/07/2019	46	42	Feminino	Não	Não	Não	Não se aplica	0	0	0	0	0	0	0	Não	Não	Não		23/07/2019 Realizadas coletas venosa e capilar na mesma data	NEGATIVO	Não
1,90167E+11	Espinosa	23/07/2019	64	60	Feminino	Não	Não	Sim	Irmãos, irmãs	0	0	0	0	0	1	1	Sim	Sim	Sim		23/07/2019 Realizadas coletas venosa e capilar na mesma data	POSITIVO	Sim
1,90167E+11	Espinosa	23/07/2019	38	35	Feminino	Não	Não	Não	Não se aplica	0	0	0	0	0	0	0	Não	Não	Sim		23/07/2019 Realizadas coletas venosa e capilar na mesma data	NEGATIVO	Não
1,90167E+11	Espinosa	23/07/2019	69	65	Feminino	Não	Não	Sim	Irmãos, irmãs	0	0	0	0	0	1	1	Sim	Sim	Sim		23/07/2019 Realizadas coletas venosa e capilar na mesma data	NEGATIVO	Não
1,90167E+11	Espinosa	23/07/2019	63	59	Masculino	Não	Não	Não	Não se aplica	0	0	0	0	0	0	0	Não	Sim	Sim		23/07/2019 Realizadas coletas venosa e capilar na mesma data	NEGATIVO	Não
1,90167E+11	Espinosa	22/07/2019	52	49	Feminino	Não	Não	Não	Não se aplica	0	0	0	0	0	0	0	Não	Sim	Sim		22/07/2019 Realizadas coletas venosa e capilar na mesma data	NEGATIVO	Não
1,90167E+11	Espinosa	23/07/2019	67	64	Masculino	Não	Não	Não	Não se aplica	0	0	0	0	0	0	0	Não	Sim	Sim		23/07/2019 Realizadas coletas venosa e capilar na mesma data	NEGATIVO	Não
1,90167E+11	Espinosa	23/07/2019	56	53	Feminino	Não sei	Não	Sim	Irmãos, irmãs, pai, mãe	0	0	0	1	1	1	1	Não sei	Sim	Sim		23/07/2019 Realizadas coletas venosa e capilar na mesma data	POSITIVO	Sim
1,90167E+11	Espinosa	23/07/2019	29	26	Feminino	Não	Não	Não	Não se aplica	0	0	0	0	0	0	0	Não	Sim	Sim		23/07/2019 Realizadas coletas venosa e capilar na mesma data	NEGATIVO	Não
1,90167E+11	Espinosa	22/07/2019	43	39	Masculino	Não	Não	Não	Não se aplica	0	0	0	0	0	0	0	Não	Sim	Não		22/07/2019 Realizadas coletas venosa e capilar na mesma data	NEGATIVO	Não
1,90167E+11	Espinosa	22/07/2019	83	79	Feminino	Não	Não	Não sei	Não se aplica	0	0	0	0	0	0	0	Não sei	Não sei	Sim		22/07/2019 Realizadas coletas venosa e capilar na mesma data	INCONCLUSIVO	Não
1,90167E+11	Espinosa	23/07/2019	89	85	Feminino	Não	Não	Não	Não se aplica	0	0	0	0	0	0	0	Não sei	Sim	Sim		23/07/2019 Realizadas coletas venosa e capilar na mesma data	NEGATIVO	Não
1,90167E+11	Espinosa	23/07/2019	31	27	Feminino	Não	Não	Não	Não se aplica	0	0	0	0	0	0	0	Não	Sim	Sim		23/07/2019 Realizadas coletas venosa e capilar na mesma data	NEGATIVO	Não
1,90167E+11	Espinosa	22/07/2019	54	50	Masculino	Não	Não	Não	Não se aplica	0	0	0	0	0	0	0	Sim	Sim	Não		22/07/2019 Realizadas coletas venosa e capilar na mesma data	NEGATIVO	Não
1,90167E+11	Espinosa	23/07/2019	55	51	Feminino	Não	Não	Não sei	Não se aplica	0	0	0	0	0	0	0	Não	Não	Não		23/07/2019 Realizadas coletas venosa e capilar na mesma data	NEGATIVO	Não
1,90167E+11	São Francisco	12/08/2019	43	39	Feminino	Não	Não se aplica	Sim	Pai, mãe	0	0	0	1	1	0	0	Sim	Sim	Não		12/08/2019 Realizada coletas venosa	NEGATIVO	Não
1,90167E+11	São Francisco	19/08/2019	67	64	Masculino	Não	Não	Sim	Pai, mãe	0	0	0	1	1	0	0	Não sei	Não sei	Sim		19/08/2019 Realizada coleta venosa	NEGATIVO	Não
1,90167E+11	São Francisco	07/10/2019	60	56	Feminino	Não	Não	Sim	Irmãos, irmãs, pai, mãe	0	0	0	1	1	1	1	Sim	Sim	Sim		07/10/2019 Realizada coletas venosa e capilar	POSITIVO	Sim
1,90167E+11	São Francisco	19/08/2019	38	34	Feminino	Não	Não	Sim	Pai, mãe	0	0	0	1	1	0	0	Não sei	Sim	Sim		19/08/2019 Realizada coleta venosa	NEGATIVO	Não
1,90167E+11	São Francisco	07/10/2019	37	34	Feminino	Não	Não se aplica	Sim	Pai, mãe	0	0	0	1	1	0	0	Não sei	Sim	Não		07/10/2019 Realizada coletas venosa e capilar	NEGATIVO	Não
1,90167E+11	São Francisco	07/10/2019	30	27	Masculino	Não	Não se aplica	Não	Não se aplica	0	0	0	0	0	0	0	Não	Não	Não		07/10/2019 Realizada coletas venosa e capilar	NEGATIVO	Não
1,90167E+11	São Francisco	07/10/2019	77	74	Masculino	Não	Não se aplica	Não sei	Não se aplica	0	0	0	0	0	0	0	Não sei	Sim	Sim		07/10/2019 Realizada coletas venosa e capilar	NEGATIVO	Não
1,90167E+11	São Francisco	19/08/2019	51	47	Masculino	Não	Não	Sim	Irmãos, irmãs	0	0	0	0	0	1	1	Não sei	Não sei	Sim		19/08/2019 Realizada coleta venosa	NEGATIVO	Não
1,90167E+11	São Francisco	07/10/2019	32	29	Feminino	Não	Não se aplica	Sim	Pai, mãe	0	0	0	1	1	0	0	Não sei	Não	Não		07/10/2019 Realizada coletas venosa e capilar	NEGATIVO	Não
1,90167E+11	São Francisco	07/10/2019	53	50	Masculino	Não	Não se aplica	Não sei	Não se aplica	0	0	0	0	0	0	0	Não sei	Sim	Não		07/10/2019 Realizada coletas venosa e capilar	NEGATIVO	Não
1,90167E+11	São Francisco	19/08/2019	50	47	Masculino	Não	Não	Não	Não se aplica	0	0	0	0	0	0	0	Não	Sim	Sim		19/08/2019 Realizada coleta venosa	NEGATIVO	Não
1,90167E+11	São Francisco	16/08/2019	54	50	Masculino	Não	Não	Sim	Pai, mãe, avó, avô	0	1	0	1	1	0	0	Sim	Sim	Sim		16/08/2019 Realizada coletas venosa e capilar	NEGATIVO	Não
1,90167E+11	São Francisco	12/08/2019	71	68	Feminino	Não	Não	Sim	Irmãos, irmãs	0	0	0	0	0	1	1	Não sei	Sim	Sim		12/08/2019 Realizada coletas venosa	NEGATIVO	Não
1,90167E+11	São Francisco	12/08/2019	43	39	Feminino	Não	Não	Sim	Irmãos, irmãs	0	0	0	0	0	1	1	Não	Sim	Sim		12/08/2019 Realizada coletas venosa	NEGATIVO	Não
1,90167E+11	São Francisco	12/08/2019	41	38	Feminino	Não	Não	Sim	Pai, mãe, tio, tia por parte de mãe	0	0	1	1	1	0	0	Não sei	Sim	Não		12/08/2019 Realizada coletas venosa	NEGATIVO	Não
1,90167E+11	São Francisco	12/08/2019	59	55	Feminino	Não	Não se aplica	Não sei	Não se aplica	0	0	0	0	0	0	0	Não sei	Sim	Sim		12/08/2019 Realizada coletas venosa	NEGATIVO	Não
1,90167E+11	São Francisco	12/08/2019	61	57	Masculino	Não	Não	Não sei	Não se aplica	0	0	0	0	0	0	0	Não	Sim	Não		12/08/2019 Realizada coletas venosa	NEGATIVO	Não
1,90167E+11	São Francisco	12/08/2019	71	67	Masculino	Não		Sim	Irmãos, irmãs	0	0	0	0	0	1	1	Não sei	Sim	Sim		12/08/2019 Realizada coletas venosa	NEGATIVO	Não
1,90167E+11	São Francisco	12/08/2019	40	36	Feminino	Não	Não	Não	Não se aplica	0	0	0	0	0	0	0	Sim	Sim	Sim		12/08/2019 Realizada coletas venosa	NEGATIVO	Não
1,90167E+11	São Francisco	12/08/2019	55	52	Masculino	Não	Não	Não	Não se aplica	0	0	0	0	0	0	0	Não sei	Sim	Sim		12/08/2019 Realizada coletas venosa	NEGATIVO	Não
1,90167E+11	São Francisco	16/08/2019	72	69	Feminino	Não	Não	Sim	Pai, mãe	0	0	0	1	1	0	0	Não sei	Sim			16/08/2019 Realizada coletas venosa e capilar	NEGATIVO	Não
1,90167E+11	São Francisco	07/10/2019	67	63	Feminino	Não	Não	Não	Não se aplica	0	0	0	0	0	0	0	Não	Sim	Não		07/10/2019 Realizada coletas venosa e capilar	NEGATIVO	Não
1,90167E+11	São Francisco	16/08/2019	44	40	Feminino	Não	Não	Não	Não se aplica	0	0	0	0	0	0	0	Não	Sim	Sim		16/08/2019 Realizada coletas venosa e capilar	NEGATIVO	Não
1,90167E+11	São Francisco	16/08/2019	64	61	Feminino	Não	Não	Sim	Pai, mãe	0	0	0	1	1	0	0	Sim	Sim			16/08/2019 Realizada coletas venosa e capilar	NEGATIVO	Não
1,90167E+11	São Francisco	16/08/2019	58	55	Feminino	Não	Não	Sim	Irmãos, irmãs	0	0	0	0	0	1	1	Sim	Sim	Sim		16/08/2019 Realizada coletas venosa e capilar	NEGATIVO	Não
1,90167E+11	São Francisco	16/08/2019	66	63	Feminino	Não	Não se aplica	Não	Não se aplica	0	0	0	0	0	0	0	Sim	Sim	Sim		16/08/2019 Realizada coletas venosa e capilar	NEGATIVO	Não
1,90167E+11	São Francisco	11/11/2019	37	33	Feminino	Não	Não	Sim	Tio, tia por parte de mãe	0	0	1	0	1	0	0	Não sei	Sim	Sim			NEGATIVO	Não
1,90167E+11	São Francisco	16/08/2019	39	36	Feminino	Não	Não	Sim	Irmãos, irmãs, tio, tia por parte de pai, tio, tia por parte de mãe	0	0	1	1	1	1	1	Não sei	Não	Não		16/08/2019 Realizada coletas venosa e capilar	NEGATIVO	Não
1,90167E+11	São Francisco	11/11/2019	49	46	Feminino	Não	Não	Não sei	Não se aplica	0	0	0	0	0	0	0	Não sei	Sim	Sim			NEGATIVO	Não
1,90167E+11	São Francisco	16/08/2019	74	70	Feminino	Não	Não	Sim	Filho, filha	1	0	0	0	0	0	0	Sim	Sim	Sim		16/08/2019 Realizada coletas venosa e capilar	NEGATIVO	Não
1,90167E+11	São Francisco	16/08/2019	60	56	Masculino	Não	Não	Sim	Pai, mãe, tio, tia por parte de pai, tio, tia por parte de mãe	0	0	1	1	1	0	0	Não sei	Sim	Sim		16/08/2019 Realizada coletas venosa e capilar	NEGATIVO	Não
1,90167E+11	São Francisco	16/08/2019	54	50	Masculino	Não	Não	Sim	Irmãos, irmãs	0	0	0	0	0	1	1	Não sei	Sim	Sim		16/08/2019 Realizada coletas venosa e capilar	POSITIVO	Sim
1,90167E+11	São Francisco	16/08/2019	62	58	Feminino	Não	Não	Não sei	Não se aplica	0	0	0	0	0	0	0	Não sei	Sim	Sim		16/08/2019 Realizada coletas venosa e capilar	NEGATIVO	Não
1,90167E+11	São Francisco	16/08/2019	85	81	Feminino	Não	Não	Não	Não se aplica	0	0	0	0	0	0	0	Não	Não	Sim		16/08/2019 Realizada coletas venosa e capilar	NEGATIVO	Não
1,90167E+11	São Francisco	16/08/2019	53	49	Feminino	Não	Não	Não	Não se aplica	0	0	0	0	0	0	0	Não sei	Sim	Não		16/08/2019 Realizada coletas venosa e capilar	NEGATIVO	Não
1,90167E+11	São Francisco	16/08/2019	44	41	Feminino	Não	Não	Não sei	Não se aplica	0	0	0	0	0	0	0	Não sei	Sim	Sim		16/08/2019 Realizada coletas venosa e capilar	POSITIVO	Sim
1,90167E+11	São Francisco	16/08/2019	40	36	Feminino	Não	Não	Sim	Tio, tia por parte de mãe	0	0	1	0	1	0	0	Não sei	Sim	Sim		16/08/2019 Realizada coletas venosa e capilar	NEGATIVO	Não
1,90167E+11	São Francisco	16/08/2019	38	35	Feminino	Não sei	Não	Sim	Tio, tia por parte de mãe	0	0	1	0	1	0	0	Não sei	Não	Não		16/08/2019 Realizada coletas venosa e capilar	NEGATIVO	Não
1,90167E+11	São Francisco	16/08/2019	53	49	Masculino	Não	Não	Sim	Pai, mãe, tio, tia por parte de mãe	0	0	1	1	1	0	0	Não	Sim	Sim		16/08/2019 Realizada coletas venosa e capilar	NEGATIVO	Não
1,90167E+11	São Francisco	16/08/2019	68	64	Masculino	Não	Não	Sim	Irmãos, irmãs	0	0	0	0	0	1	1	Não sei	Sim	Sim		16/08/2019 Realizada coletas venosa e capilar	NEGATIVO	Não
1,90167E+11	Espinosa	22/07/2019	37	33	Masculino	Não	Não	Sim	Irmãos, irmãs, pai, mãe	0	0	0	1	1	1	1	Não sei	Sim	Sim		22/07/2019 Realizadas coletas venosa e capilar na mesma data	NEGATIVO	Não
1,90167E+11	Espinosa	23/07/2019	46	43	Masculino	Não	Não	Não	Não se aplica	0	0	0	0	0	0	0	Não	Sim	Não		23/07/2019 Realizadas coletas venosa e capilar na mesma data	NEGATIVO	Não
1,90167E+11	Espinosa	23/07/2019	74	70	Feminino	Não	Não	Não	Não se aplica	0	0	0	0	0	0	0	Não	Sim	Sim		23/07/2019 Realizadas coletas venosa e capilar na mesma data	NEGATIVO	Não
1,90167E+11	Espinosa	23/07/2019	28	24	Feminino	Não	Não	Não	Não se aplica	0	0	0	0	0	0	0	Não	Sim	Sim		23/07/2019 Realizadas coletas venosa e capilar na mesma data	NEGATIVO	Não
1,90167E+11	Espinosa	23/07/2019	41	37	Feminino	Não	Não	Sim	Pai, mãe	0	0	0	1	1	0	0	Não sei	Sim	Não		23/07/2019 Realizadas coletas venosa e capilar na mesma data	NEGATIVO	Não
1,90167E+11	Espinosa	23/07/2019	34	30	Feminino	Não	Não	Não	Não se aplica	0	0	0	0	0	0	0	Sim	Sim	Não		23/07/2019 Realizadas coletas venosa e capilar na mesma data	NEGATIVO	Não
1,90167E+11	Espinosa	23/07/2019	62	58	Masculino	Não	Não	Sim	Irmãos, irmãs	0	0	0	0	0	1	1	Não sei	Sim	Sim		23/07/2019 Realizadas coletas venosa e capilar na mesma data	POSITIVO	Sim
1,90167E+11	Espinosa	23/07/2019	71	67	Feminino	Não	Não	Sim	Irmãos, irmãs	0	0	0	0	0	1	1	Não sei	Sim	Não		23/07/2019 Realizadas coletas venosa e capilar na mesma data	NEGATIVO	Não
1,90167E+11	Espinosa	23/07/2019	61	57	Masculino	Não	Não	Não	Não se aplica	0	0	0	0	0	0	0	Não sei	Sim	Sim		23/07/2019 Realizadas coletas venosa e capilar na mesma data	NEGATIVO	Não
1,90167E+11	Espinosa	23/07/2019	63	60	Feminino	Não	Não	Sim	Irmãos, irmãs	0	0	0	0	0	1	1	Não	Sim	Sim		23/07/2019 Realizadas coletas venosa e capilar na mesma data	NEGATIVO	Não
1,90167E+11	Espinosa	23/07/2019	39	36	Feminino	Não	Não	Sim	Tio, tia por parte de pai	0	0	1	1	0	0	0	Sim	Sim	Sim		23/07/2019 Realizadas coletas venosa e capilar na mesma data	NEGATIVO	Não
1,90167E+11	Espinosa	23/07/2019	64	60	Feminino	Não	Não	Não	Não se aplica	0	0	0	0	0	0	0	Não sei	Sim	Sim		23/07/2019 Realizadas coletas venosa e capilar na mesma data	NEGATIVO	Não
1,90167E+11	Espinosa	23/07/2019	54	51	Masculino	Não	Não	Sim	Irmãos, irmãs, pai, mãe	0	0	0	1	1	1	1	Não sei	Sim	Sim		23/07/2019 Realizadas coletas venosa e capilar na mesma data	NEGATIVO	Não
1,90167E+11	Espinosa	23/07/2019	22	18	Masculino	Não	Não	Não	Não se aplica	0	0	0	0	0	0	0	Não	Não	Não		23/07/2019 Realizadas coletas venosa e capilar na mesma data	NEGATIVO	Não
1,90167E+11	Espinosa	23/07/2019	42	38	Feminino	Não	Não	Sim	Tio, tia por parte de mãe	0	0	1	0	1	0	0	Não sei	Sim	Sim		23/07/2019 Realizadas coletas venosa e capilar na mesma data	NEGATIVO	Não
1,90167E+11	Espinosa	23/07/2019	65	61	Masculino	Não	Não	Não	Não se aplica	0	0	0	0	0	0	0	Sim	Sim	Sim		23/07/2019 Realizadas coletas venosa e capilar na mesma data	NEGATIVO	Não
1,90167E+11	Espinosa	23/07/2019	69	65	Feminino	Não	Não	Não	Não se aplica	0	0	0	0	0	0	0	Não sei	Sim	Sim		23/07/2019 Realizadas coletas venosa e capilar na mesma data	POSITIVO	Sim
1,90167E+11	Espinosa	23/07/2019	39	35	Masculino	Não	Não	Não	Não se aplica	0	0	0	0	0	0	0	Não	Sim	Sim		23/07/2019 Realizadas coletas venosa e capilar na mesma data	NEGATIVO	Não
1,90167E+11	Espinosa	23/07/2019	58	55	Masculino	Não	Não	Não	Não se aplica	0	0	0	0	0	0	0	Não	Sim	Sim		23/07/2019 Realizadas coletas venosa e capilar na mesma data	POSITIVO	Sim
1,90167E+11	Espinosa	23/07/2019	56	53	Feminino	Não	Não	Não	Não se aplica	0	0	0	0	0	0	0	Sim	Sim	Sim		23/07/2019 Realizadas coletas venosa e capilar na mesma data	POSITIVO	Sim
1,90167E+11	Espinosa	22/07/2019	31	28	Feminino	Não	Não	Sim	Avó, avô	0	1	0	0	0	0	0	Não	Sim	Sim		22/07/2019 Realizadas coletas venosa e capilar na mesma data	NEGATIVO	Não
1,90167E+11	Espinosa	22/07/2019	47	43	Feminino	Não	Não	Sim	Avó, avô	0	1	0	0	0	0	0	Não	Sim	Não		22/07/2019 Realizadas coletas venosa e capilar na mesma data	NEGATIVO	Não
1,90167E+11	Espinosa	23/07/2019	65	62	Masculino	Não	Não	Não	Não se aplica	0	0	0	0	0	0	0	Não sei	Sim	Sim		23/07/2019 Realizadas coletas venosa e capilar na mesma data	NEGATIVO	Não
1,90167E+11	Espinosa	22/07/2019	50	47	Masculino	Não	Não	Não	Não se aplica	0	0	0	0	0	0	0	Sim	Sim	Sim		22/07/2019 Realizadas coletas venosa e capilar na mesma data	NEGATIVO	Não
1,90167E+11	Espinosa	23/07/2019	55	52	Masculino	Não	Não	Sim	Irmãos, irmãs	0	0	0	0	0	1	1	Sim	Sim	Sim		23/07/2019 Realizadas coletas venosa e capilar na mesma data	POSITIVO	Sim
1,90167E+11	Espinosa	22/07/2019	66	62	Feminino	Não	Não	Não	Não se aplica	0	0	0	0	0	0	0	Não sei	Sim	Sim		22/07/2019 Realizadas coletas venosa e capilar na mesma data	NEGATIVO	Não
1,90167E+11	Espinosa	23/07/2019	77	73	Masculino	Não	Não	Não	Não se aplica	0	0	0	0	0	0	0	Não sei	Sim	Sim		23/07/2019 Realizadas coletas venosa e capilar na mesma data	NEGATIVO	Não
1,90167E+11	Espinosa	22/07/2019	36	32	Masculino	Não	Não	Sim	Irmãos, irmãs, tio, tia por parte de mãe	0	0	1	0	1	1	1	Não	Sim	Sim		22/07/2019 Realizadas coletas venosa e capilar na mesma data	NEGATIVO	Não
1,90167E+11	Espinosa	22/07/2019	69	65	Feminino	Não	Não	Não	Não se aplica	0	0	0	0	0	0	0	Não sei	Sim	Não		22/07/2019 Realizadas coletas venosa e capilar na mesma data	NEGATIVO	Não
1,90167E+11	Espinosa	22/07/2019	88	85	Masculino	Não	Não	Não sei	Não se aplica	0	0	0	0	0	0	0	Sim	Sim	Sim		22/07/2019 Realizadas coletas venosa e capilar na mesma data	NEGATIVO	Não
1,90167E+11	Espinosa	23/07/2019	74	70	Feminino	Não	Não	Não	Não se aplica	0	0	0	0	0	0	0	Sim	Sim	Sim		23/07/2019 Realizadas coletas venosa e capilar na mesma data	NEGATIVO	Não
1,90167E+11	Espinosa	23/07/2019	58	55	Masculino	Não	Não	Não sei	Não se aplica	0	0	0	0	0	0	0	Sim	Sim	Sim		23/07/2019 Realizadas coletas venosa e capilar na mesma data	POSITIVO	Sim
1,90167E+11	Espinosa	22/07/2019	46	42	Feminino	Não	Não	Não	Não se aplica	0	0	0	0	0	0	0	Não	Sim	Sim		22/07/2019 Realizadas coletas venosa e capilar na mesma data	NEGATIVO	Não
1,90167E+11	Espinosa	22/07/2019	69	65	Feminino	Não	Não	Sim	Irmãos, irmãs, pai, mãe, tio, tia por parte de pai	0	0	1	1	1	1	1	Sim	Sim	Sim		22/07/2019 Realizadas coletas venosa e capilar na mesma data	NEGATIVO	Não
1,90167E+11	Espinosa	23/07/2019	62	58	Feminino	Não	Não	Sim	Irmãos, irmãs	0	0	0	0	0	1	1	Não	Sim	Sim		23/07/2019 Realizadas coletas venosa e capilar na mesma data	NEGATIVO	Não
1,90167E+11	Espinosa	23/07/2019	59	56	Masculino	Não	Não	Sim	Irmãos, irmãs	0	0	0	0	0	1	1	Sim	Sim	Sim		23/07/2019 Realizadas coletas venosa e capilar na mesma data	POSITIVO	Sim
1,90167E+11	Espinosa	23/07/2019	48	45	Masculino	Não	Não	Não	Não se aplica	0	0	0	0	0	0	0	Sim	Sim	Sim		23/07/2019 Realizadas coletas venosa e capilar na mesma data	NEGATIVO	Não
1,90167E+11	Espinosa	22/07/2019	43	40	Masculino	Não	Não	Sim	Tio, tia por parte de pai	0	0	1	1	0	0	0	Não	Sim	Sim		22/07/2019 Realizadas coletas venosa e capilar na mesma data	NEGATIVO	Não
1,90167E+11	Espinosa	23/07/2019	57	53	Feminino	Não	Não	Não	Não se aplica	0	0	0	0	0	0	0	Sim	Sim	Sim		23/07/2019 Realizadas coletas venosa e capilar na mesma data	NEGATIVO	Não
1,90167E+11	Espinosa	23/07/2019	54	51	Masculino	Não	Não	Não	Não se aplica	0	0	0	0	0	0	0	Não sei	Sim	Sim		23/07/2019 Realizadas coletas venosa e capilar na mesma data	INCONCLUSIVO	Não
1,90167E+11	Espinosa	22/07/2019	61	57	Feminino	Não	Não	Não sei	Não se aplica	0	0	0	0	0	0	0	Não sei	Não	Não		22/07/2019 Realizadas coletas venosa e capilar na mesma data	NEGATIVO	Não
1,90167E+11	Espinosa	23/07/2019	74	70	Feminino	Não	Não	Não	Não se aplica	0	0	0	0	0	0	0	Não	Sim	Sim		23/07/2019 Realizadas coletas venosa e capilar na mesma data	NEGATIVO	Não
1,90167E+11	Espinosa	23/07/2019	57	53	Feminino	Não	Não	Sim	Irmãos, irmãs	0	0	0	0	0	1	1	Não	Sim	Sim		23/07/2019 Realizadas coletas venosa e capilar na mesma data	POSITIVO	Não
1,90167E+11	Espinosa	23/07/2019	59	55	Feminino	Não	Não	Não	Não se aplica	0	0	0	0	0	0	0	Não	Não	Não		23/07/2019 Realizadas coletas venosa e capilar na mesma data	NEGATIVO	Não
1,90167E+11	Espinosa	23/07/2019	70	66	Feminino	Não	Não	Não	Não se aplica	0	0	0	0	0	0	0	Não	Sim	Sim		23/07/2019 Realizadas coletas venosa e capilar na mesma data	NEGATIVO	Não
1,90167E+11	Espinosa	22/07/2019	29	25	Feminino	Não	Não	Não	Não se aplica	0	0	0	0	0	0	0	Sim	Sim	Sim		22/07/2019 Realizadas coletas venosa e capilar na mesma data	NEGATIVO	Não
1,90167E+11	Espinosa	23/07/2019	50	47	Feminino	Não sei	Não sei	Não	Não se aplica	0	0	0	0	0	0	0	Não sei	Sim	Sim		23/07/2019 Realizadas coletas venosa e capilar na mesma data	NEGATIVO	Não
1,90167E+11	Espinosa	23/07/2019	47	43	Masculino	Não	Não	Não	Não se aplica	0	0	0	0	0	0	0	Não sei	Sim	Sim		23/07/2019 Realizadas coletas venosa e capilar na mesma data	NEGATIVO	Não
1,90167E+11	Espinosa	23/07/2019	51	48	Feminino	Não	Não	Não	Não se aplica	0	0	0	0	0	0	0	Não sei	Sim	Sim		23/07/2019 Realizadas coletas venosa e capilar na mesma data	NEGATIVO	Não
1,90167E+11	Espinosa	22/07/2019	48	44	Feminino	Não	Não	Sim	Irmãos, irmãs	0	0	0	0	0	1	1	Sim	Sim	Sim		22/07/2019 Realizadas coletas venosa e capilar na mesma data	POSITIVO	Sim
1,90167E+11	Espinosa	22/07/2019	40	36	Masculino	Não	Não	Não	Não se aplica	0	0	0	0	0	0	0	Não	Não	Não		22/07/2019 Realizadas coletas venosa e capilar na mesma data	NEGATIVO	Não
1,90167E+11	Espinosa	22/07/2019	69	66	Feminino	Não	Não	Sim	Irmãos, irmãs	0	0	0	0	0	1	1	Não sei	Sim	Sim		22/07/2019 Realizadas coletas venosa e capilar na mesma data	POSITIVO	Sim
1,90167E+11	Espinosa	23/07/2019	65	62	Feminino	Não	Não	Não sei	Não se aplica	0	0	0	0	0	0	0	Não	Sim	Não		23/07/2019 Realizadas coletas venosa e capilar na mesma data	NEGATIVO	Não
1,90167E+11	Espinosa	22/07/2019	49	45	Feminino	Não	Não	Não	Não se aplica	0	0	0	0	0	0	0	Não	Não	Não		22/07/2019 Realizadas coletas venosa e capilar na mesma data	NEGATIVO	Não
1,90167E+11	Espinosa	22/07/2019	39	36	Feminino	Não	Não	Sim	Tio, tia por parte de mãe	0	0	1	0	1	0	0	Não	Sim	Sim		22/07/2019 Realizadas coletas venosa e capilar na mesma data	NEGATIVO	Não
1,90167E+11	Espinosa	22/07/2019	67	64	Feminino	Não	Não	Sim	Pai, mãe	0	0	0	1	1	0	0	Sim	Sim	Sim		22/07/2019 Realizadas coletas venosa e capilar na mesma data	INCONCLUSIVO	Não
1,90167E+11	Espinosa	22/07/2019	76	72	Masculino	Não	Não	Não sei	Não se aplica	0	0	0	0	0	0	0	Sim	Sim	Sim		22/07/2019 Realizadas coletas venosa e capilar na mesma data	NEGATIVO	Não
1,90167E+11	Espinosa	22/07/2019	62	59	Masculino	Não	Não	Não sei	Não se aplica	0	0	0	0	0	0	0	Sim	Sim	Sim		22/07/2019 Realizadas coletas venosa e capilar na mesma data	NEGATIVO	Não
1,90167E+11	Espinosa	22/07/2019	52	49	Masculino	Não	Não	Não	Não se aplica	0	0	0	0	0	0	0	Não sei	Sim	Sim		22/07/2019 Realizadas coletas venosa e capilar na mesma data	INCONCLUSIVO	Não
1,90167E+11	Espinosa	22/07/2019	64	61	Feminino	Não	Não	Não	Não se aplica	0	0	0	0	0	0	0	Não	Não	Não		22/07/2019 Realizadas coletas venosa e capilar na mesma data	INCONCLUSIVO	Sim
1,90167E+11	Espinosa	22/07/2019	78	75	Feminino	Não	Não	Não sei	Não se aplica	0	0	0	0	0	0	0	Sim	Não	Sim		22/07/2019 Realizadas coletas venosa e capilar na mesma data	NEGATIVO	Não
1,90167E+11	Espinosa	22/07/2019	63	59	Masculino	Não sei	Não	Sim	Não se aplica	0	0	0	0	0	0	0	Não sei	Sim	Sim		22/07/2019 Realizadas coletas venosa e capilar na mesma data	POSITIVO	Sim
1,90167E+11	Espinosa	22/07/2019	49	46	Feminino	Não	Não	Não	Não se aplica	0	0	0	0	0	0	0	Não	Não	Sim		22/07/2019 Realizadas coletas venosa e capilar na mesma data	POSITIVO	Sim
1,90167E+11	Espinosa	22/07/2019	52	48	Feminino	Não	Não	Sim	Não se aplica	0	0	0	0	0	0	0	Não sei	Sim	Sim		22/07/2019 Realizadas coletas venosa e capilar na mesma data	POSITIVO	Sim
1,90167E+11	Espinosa	22/07/2019	61	58	Feminino	Não	Não	Não	Não se aplica	0	0	0	0	0	0	0	Não sei	Não sei	Sim		22/07/2019 Realizadas coletas venosa e capilar na mesma data	NEGATIVO	Não
1,90167E+11	Espinosa	22/07/2019	71	67	Masculino	Não	Não	Não sei	Não se aplica	0	0	0	0	0	0	0	Não sei	Sim	Sim		22/07/2019 Realizadas coletas venosa e capilar na mesma data	NEGATIVO	Não
1,90167E+11	Espinosa	22/07/2019	46	43	Masculino	Não	Não	Não	Não se aplica	0	0	0	0	0	0	0	Não	Sim	Sim		22/07/2019 Realizadas coletas venosa e capilar na mesma data	POSITIVO	Sim
1,90167E+11	Espinosa	22/07/2019	65	61	Feminino	Não	Não	Não sei	Não se aplica	0	0	0	0	0	0	0	Não	Não	Sim		22/07/2019 Realizadas coletas venosa e capilar na mesma data	POSITIVO	Sim
1,90167E+11	Espinosa	22/07/2019	67	63	Feminino	Não	Não	Não	Não se aplica	0	0	0	0	0	0	0	Sim	Sim	Sim		22/07/2019 Realizadas coletas venosa e capilar na mesma data	NEGATIVO	Não
1,90167E+11	Espinosa	22/07/2019	62	58	Masculino	Não	Não	Não	Não se aplica	0	0	0	0	0	0	0	Não	Sim	Não		22/07/2019 Realizadas coletas venosa e capilar na mesma data	NEGATIVO	Não
1,90167E+11	Espinosa	22/07/2019	45	41	Masculino	Não	Não	Sim	Pai, mãe	0	0	0	1	1	0	0	Sim	Sim	Sim		22/07/2019 Realizadas coletas venosa e capilar na mesma data	NEGATIVO	Não
1,90167E+11	Espinosa	22/07/2019	67	64	Masculino	Não	Não	Não	Não se aplica	0	0	0	0	0	0	0	Não	Sim	Sim		22/07/2019 Realizadas coletas venosa e capilar na mesma data	POSITIVO	Sim
1,90167E+11	Espinosa	22/07/2019	58	55	Feminino	Não	Não	Sim	Irmãos, irmãs, pai, mãe	0	0	0	1	1	1	1	Não sei	Sim	Sim		22/07/2019 Realizadas coletas venosa e capilar na mesma data	NEGATIVO	Não
1,90167E+11	Espinosa	22/07/2019	54	51	Masculino	Não	Não	Sim	Irmãos, irmãs	0	0	0	0	0	1	1	Não	Sim	Sim		22/07/2019 Realizadas coletas venosa e capilar na mesma data	POSITIVO	Não
1,90167E+11	Espinosa	22/07/2019	54	50	Masculino	Não	Não	Sim	Irmãos, irmãs	0	0	0	0	0	1	1	Não	Não sei	Sim		22/07/2019 Realizadas coletas venosa e capilar na mesma data	POSITIVO	Sim
1,90167E+11	Espinosa	22/07/2019	71	67	Masculino	Não	Não	Não	Não se aplica	0	0	0	0	0	0	0	Não	Sim	Sim		22/07/2019 Realizadas coletas venosa e capilar na mesma data	POSITIVO	Sim
1,90167E+11	Espinosa	22/07/2019	60	56	Masculino	Não	Não	Não sei	Não se aplica	0	0	0	0	0	0	0	Não sei	Sim	Sim		22/07/2019 Realizadas coletas venosa e capilar na mesma data	POSITIVO	Não
1,90167E+11	Espinosa	22/07/2019	39	36	Masculino	Não	Não	Não	Não se aplica	0	0	0	0	0	0	0	Não sei	Sim	Sim		22/07/2019 Realizadas coletas venosa e capilar na mesma data	NEGATIVO	Não
1,90167E+11	Espinosa	22/07/2019	40	36	Feminino	Não	Não	Não	Não se aplica	0	0	0	0	0	0	0	Não	Não	Não		22/07/2019 Realizadas coletas venosa e capilar na mesma data	NEGATIVO	Não
1,90167E+11	Espinosa	22/07/2019	48	45	Masculino	Não	Não	Sim	Irmãos, irmãs	0	0	0	0	0	1	1	Não sei	Sim	Sim		22/07/2019 Realizadas coletas venosa e capilar na mesma data	POSITIVO	Sim
1,90167E+11	Espinosa	22/07/2019	22	18	Feminino	Não	Não	Não	Não se aplica	0	0	0	0	0	0	0	Não	Não	Não		22/07/2019 Realizadas coletas venosa e capilar na mesma data	NEGATIVO	Não
1,90167E+11	Espinosa	22/07/2019	37	33	Masculino	Não	Não	Não	Não se aplica	0	0	0	0	0	0	0	Não	Sim	Sim		22/07/2019 Realizadas coletas venosa e capilar na mesma data	NEGATIVO	Não
1,90167E+11	Espinosa	22/07/2019	43	39	Feminino	Não	Não	Sim	Irmãos, irmãs	0	0	0	0	0	1	1	Não sei	Sim	Sim		22/07/2019 Realizadas coletas venosa e capilar na mesma data	NEGATIVO	Não
1,90167E+11	Espinosa	22/07/2019	63	59	Masculino	Não	Não	Não	Não se aplica	0	0	0	0	0	0	0	Não sei	Sim	Não		22/07/2019 Realizadas coletas venosa e capilar na mesma data	NEGATIVO	Não
1,90167E+11	Espinosa	22/07/2019	62	58	Feminino	Não	Não	Não	Não se aplica	0	0	0	0	0	0	0	Não	Sim	Sim		22/07/2019 Realizadas coletas venosa e capilar na mesma data	NEGATIVO	Não
1,90167E+11	Espinosa	22/07/2019	65	61	Masculino	Não	Não	Não	Não se aplica	0	0	0	0	0	0	0	Sim	Sim	Sim		22/07/2019 Realizadas coletas venosa e capilar na mesma data	NEGATIVO	Não
1,90167E+11	Espinosa	22/07/2019	35	32	Feminino	Não	Não	Não	Não se aplica	0	0	0	0	0	0	0	Não	Sim	Sim		22/07/2019 Realizadas coletas venosa e capilar na mesma data	NEGATIVO	Não
1,90167E+11	Espinosa	22/07/2019	36	32	Feminino	Não	Não	Não	Não se aplica	0	0	0	0	0	0	0	Não sei	Sim	Sim		22/07/2019 Realizadas coletas venosa e capilar na mesma data	NEGATIVO	Não
1,90167E+11	Espinosa	22/07/2019	66	62	Feminino	Não	Não	Não	Não se aplica	0	0	0	0	0	0	0	Sim	Sim	Sim		22/07/2019 Realizadas coletas venosa e capilar na mesma data	NEGATIVO	Não
1,90167E+11	Espinosa	22/07/2019	89	86	Feminino	Não sei	Não sei	Sim	Irmãos, irmãs	0	0	0	0	0	1	1	Não sei	Não sei	Sim		22/07/2019 Realizadas coletas venosa e capilar na mesma data	POSITIVO	Sim
1,90167E+11	Espinosa	22/07/2019	75	71	Masculino	Não	Não	Não sei	Não se aplica	0	0	0	0	0	0	0	Sim	Sim	Sim		22/07/2019 Realizadas coletas venosa e capilar na mesma data	NEGATIVO	Não
1,90167E+11	Espinosa	22/07/2019	27	23	Feminino	Não	Não	Não	Não se aplica	0	0	0	0	0	0	0	Não	Sim	Não		22/07/2019 Realizadas coletas venosa e capilar na mesma data	NEGATIVO	Não
1,90167E+11	Espinosa	22/07/2019	61	57	Masculino	Não	Não	Não	Não se aplica	0	0	0	0	0	0	0	Não	Não	Não		22/07/2019 Realizadas coletas venosa e capilar na mesma data	NEGATIVO	Não
1,90167E+11	Espinosa	22/07/2019	56	52	Masculino	Não	Não	Não	Não se aplica	0	0	0	0	0	0	0	Não	Sim	Sim		22/07/2019 Realizadas coletas venosa e capilar na mesma data	POSITIVO	Não
1,90167E+11	Espinosa	22/07/2019	45	41	Masculino	Não	Não	Não sei	Não se aplica	0	0	0	0	0	0	0	Não sei	Sim	Sim		22/07/2019 Realizadas coletas venosa e capilar na mesma data	NEGATIVO	Não
1,90167E+11	Espinosa	22/07/2019	67	63	Masculino	Não	Não	Não	Não se aplica	0	0	0	0	0	0	0	Não	Sim	Sim		22/07/2019 Realizadas coletas venosa e capilar na mesma data	NEGATIVO	Não
1,90167E+11	Espinosa	22/07/2019	43	39	Feminino	Não	Não	Sim	Irmãos, irmãs, tio, tia por parte de mãe	0	0	1	0	1	1	1	Não	Sim	Sim		22/07/2019 Realizadas coletas venosa e capilar na mesma data	NEGATIVO	Não
1,90167E+11	Espinosa	22/07/2019	51	47	Feminino	Não	Não	Não	Não se aplica	0	0	0	0	0	0	0	Sim	Sim	Sim		22/07/2019 Realizadas coletas venosa e capilar na mesma data	NEGATIVO	Não
1,90167E+11	Espinosa	22/07/2019	53	49	Masculino	Não	Não	Sim	Irmãos, irmãs	0	0	0	0	0	1	1	Não	Sim	Sim		22/07/2019 Realizadas coletas venosa e capilar na mesma data	NEGATIVO	Não
1,90167E+11	Espinosa	22/07/2019	50	46	Masculino	Não	Não	Não	Não se aplica	0	0	0	0	0	0	0	Não sei	Sim	Não		22/07/2019 Realizadas coletas venosa e capilar na mesma data	POSITIVO	Sim
1,90167E+11	Espinosa	22/07/2019	39	35	Feminino	Não	Não	Sim	Irmãos, irmãs	0	0	0	0	0	1	1	Não sei	Sim	Sim		22/07/2019 Realizadas coletas venosa e capilar na mesma data	NEGATIVO	Não
1,90167E+11	Espinosa	22/07/2019	57	54	Masculino	Não	Não	Sim	Tio, tia por parte de mãe	0	0	1	0	1	0	0	Não	Sim	Sim		22/07/2019 Realizadas coletas venosa e capilar na mesma data	NEGATIVO	Não
1,90167E+11	Espinosa	23/07/2019	60	57	Masculino	Não	Não	Não	Não se aplica	0	0	0	0	0	0	0	Não	Sim	Sim		23/07/2019 Realizadas coletas venosa e capilar na mesma data	NEGATIVO	Não
1,90167E+11	Espinosa	22/07/2019	29	26	Masculino	Não	Não	Não	Não se aplica	0	0	0	0	0	0	0	Não	Não	Não		22/07/2019 Realizadas coletas venosa e capilar na mesma data	NEGATIVO	Não
1,90167E+11	Espinosa	22/07/2019	53	49	Feminino	Não	Não	Sim	Pai, mãe	0	0	0	1	1	0	0	Não sei	Sim	Sim		22/07/2019 Realizadas coletas venosa e capilar na mesma data	NEGATIVO	Não
1,90167E+11	Espinosa	22/07/2019	59	56	Feminino	Não	Não	Não sei	Não se aplica	0	0	0	0	0	0	0	Sim	Sim	Sim		22/07/2019 Realizadas coletas venosa e capilar na mesma data	NEGATIVO	Não
1,90167E+11	Espinosa	22/07/2019	30	26	Feminino	Não	Não	Sim	Pai, mãe, avó, avô, tio, tia por parte de mãe, tio, tia por parte de pai	0	1	1	1	1	0	0	Não sei	Sim	Não		22/07/2019 Realizadas coletas venosa e capilar na mesma data	NEGATIVO	Não
1,90167E+11	Espinosa	22/07/2019	35	32	Feminino	Não	Não	Não	Não se aplica	0	0	0	0	0	0	0	Não sei	Não	Não		22/07/2019 Realizadas coletas venosa e capilar na mesma data	NEGATIVO	Não
1,90167E+11	Espinosa	22/07/2019	61	58	Masculino	Não sei	Não	Sim	Irmãos, irmãs, pai, mãe	0	0	0	1	1	1	1	Não sei	Sim	Sim		22/07/2019 Realizadas coletas venosa e capilar na mesma data	POSITIVO	Sim
1,90167E+11	Espinosa	22/07/2019	57	53	Feminino	Não sei	Não	Não	Não se aplica	0	0	0	0	0	0	0	Sim	Sim	Sim		22/07/2019 Realizadas coletas venosa e capilar na mesma data	NEGATIVO	Não
1,90167E+11	Espinosa	22/07/2019	49	45	Feminino	Não	Não	Não	Não se aplica	0	0	0	0	0	0	0	Não sei	Sim	Não		22/07/2019 Realizadas coletas venosa e capilar na mesma data	NEGATIVO	Não
1,90167E+11	Espinosa	22/07/2019	70	67	Feminino	Não	Não	Sim	Pai, mãe	0	0	0	1	1	0	0	Não sei	Sim	Sim		22/07/2019 Realizadas coletas venosa e capilar na mesma data	NEGATIVO	Não
1,90167E+11	Espinosa	22/07/2019	56	53	Feminino	Não	Não	Sim	Irmãos, irmãs	0	0	0	0	0	1	1	Não	Sim	Sim		22/07/2019 Realizadas coletas venosa e capilar na mesma data	POSITIVO	Sim
1,90167E+11	Espinosa	22/07/2019	62	58	Feminino	Não	Não	Não	Não se aplica	0	0	0	0	0	0	0	Não	Sim	Não		22/07/2019 Realizadas coletas venosa e capilar na mesma data	NEGATIVO	Não
1,90167E+11	Espinosa	22/07/2019	59	56	Feminino	Não	Não	Sim	Pai, mãe	0	0	0	1	1	0	0	Não	Sim	Sim		22/07/2019 Realizadas coletas venosa e capilar na mesma data	NEGATIVO	Não
1,90167E+11	Espinosa	22/07/2019	59	56	Feminino	Não	Não	Não	Não se aplica	0	0	0	0	0	0	0	Não	Sim	Sim		22/07/2019 Realizadas coletas venosa e capilar na mesma data	NEGATIVO	Não
1,90167E+11	Espinosa	22/07/2019	58	54	Masculino	Não	Não	Sim	Irmãos, irmãs	0	0	0	0	0	1	1	Não sei	Sim	Sim		22/07/2019 Realizadas coletas venosa e capilar na mesma data	POSITIVO	Sim
1,90167E+11	Espinosa	22/07/2019	40	37	Masculino	Não	Não	Não	Não se aplica	0	0	0	0	0	0	0	Não	Sim	Sim		22/07/2019 Realizadas coletas venosa e capilar na mesma data	NEGATIVO	Não
1,90167E+11	Espinosa	22/07/2019	67	63	Masculino	Não	Não	Não	Não se aplica	0	0	0	0	0	0	0	Sim	Sim	Sim		22/07/2019 Realizadas coletas venosa e capilar na mesma data	NEGATIVO	Não
1,90167E+11	Espinosa	22/07/2019	28	24	Masculino	Não	Não	Não	Não se aplica	0	0	0	0	0	0	0	Não sei	Sim	Sim		22/07/2019 Realizadas coletas venosa e capilar na mesma data	NEGATIVO	Não
1,90167E+11	Espinosa	22/07/2019	82	79	Feminino	Não	Não	Não	Não se aplica	0	0	0	0	0	0	0	Não	Sim	Sim		22/07/2019 Realizadas coletas venosa e capilar na mesma data	NEGATIVO	Não
1,90167E+11	Espinosa	22/07/2019	30	27	Masculino	Não	Não	Não sei	Não se aplica	0	0	0	0	0	0	0	Não	Não	Sim		22/07/2019 Realizadas coletas venosa e capilar na mesma data	NEGATIVO	Não
1,90167E+11	Espinosa	22/07/2019	38	35	Feminino	Não	Não	Não	Não se aplica	0	0	0	0	0	0	0	Não	Sim	Sim		22/07/2019 Realizadas coletas venosa e capilar na mesma data	NEGATIVO	Não
1,90167E+11	Espinosa	22/07/2019	31	27	Masculino	Não	Não	Não sei	Não se aplica	0	0	0	0	0	0	0	Não sei	Sim	Não		22/07/2019 Realizadas coletas venosa e capilar na mesma data	NEGATIVO	Não
1,90167E+11	Espinosa	22/07/2019	63	59	Feminino	Não	Não	Não sei	Não se aplica	0	0	0	0	0	0	0	Sim	Sim	Sim		22/07/2019 Realizadas coletas venosa e capilar na mesma data	NEGATIVO	Não
1,90167E+11	Espinosa	22/07/2019	68	65	Feminino	Não	Não	Não	Não se aplica	0	0	0	0	0	0	0	Não	Sim	Sim		22/07/2019 Realizadas coletas venosa e capilar na mesma data	NEGATIVO	Não
1,90167E+11	Espinosa	22/07/2019	85	81	Feminino	Não	Não	Não	Não se aplica	0	0	0	0	0	0	0	Não	Sim	Sim		22/07/2019 Realizadas coletas venosa e capilar na mesma data	NEGATIVO	Não
1,90167E+11	Espinosa	22/07/2019	46	42	Feminino	Não	Não	Não	Não se aplica	0	0	0	0	0	0	0	Não	Não	Sim		22/07/2019 Realizadas coletas venosa e capilar na mesma data	NEGATIVO	Não
1,90167E+11	Espinosa	22/07/2019	55	52	Feminino	Não	Não	Sim	Pai, mãe	0	0	0	1	1	0	0	Não sei	Sim	Sim		22/07/2019 Realizadas coletas venosa e capilar na mesma data	POSITIVO	Sim
1,90167E+11	Espinosa	22/07/2019	44	40	Feminino	Não	Não	Sim	Irmãos, irmãs, pai, mãe	0	0	0	1	1	1	1	Não sei	Sim	Sim		22/07/2019 Realizadas coletas venosa e capilar na mesma data	NEGATIVO	Não
1,90167E+11	Espinosa	22/07/2019	44	40	Feminino	Não	Não	Não	Não se aplica	0	0	0	0	0	0	0	Sim	Sim	Sim		22/07/2019 Realizadas coletas venosa e capilar na mesma data	POSITIVO	Sim
1,90167E+11	Espinosa	22/07/2019	27	23	Feminino	Não	Não	Não sei	Não se aplica	0	0	0	0	0	0	0	Não	Sim	Não		22/07/2019 Realizadas coletas venosa e capilar na mesma data	NEGATIVO	Não
1,90167E+11	Espinosa	22/07/2019	26	22	Masculino	Não	Não	Não	Não se aplica	0	0	0	0	0	0	0	Não	Não sei	Não		22/07/2019 Realizadas coletas venosa e capilar na mesma data	NEGATIVO	Não
1,90167E+11	Espinosa	22/07/2019	73	69	Masculino	Não	Não	Não sei	Não se aplica	0	0	0	0	0	0	0	Não	Sim	Sim		22/07/2019 Realizadas coletas venosa e capilar na mesma data	NEGATIVO	Não
1,90167E+11	Espinosa	22/07/2019	51	47	Masculino	Não	Não	Sim	Irmãos, irmãs	0	0	0	0	0	1	1	Não	Sim	Sim		22/07/2019 Realizadas coletas venosa e capilar na mesma data	POSITIVO	Sim
1,90167E+11	Espinosa	22/07/2019	27	24	Feminino	Não	Não	Não	Não se aplica	0	0	0	0	0	0	0	Não	Não	Sim		22/07/2019 Realizadas coletas venosa e capilar na mesma data	NEGATIVO	Não
1,90167E+11	Espinosa	22/07/2019	65	61	Feminino	Não	Não	Sim	Irmãos, irmãs, pai, mãe	0	0	0	1	1	1	1	Sim	Sim	Sim		22/07/2019 Realizadas coletas venosa e capilar na mesma data	NEGATIVO	Não
1,90167E+11	Espinosa	23/07/2019	65	61	Masculino	Não	Não	Sim	Irmãos, irmãs	0	0	0	0	0	1	1	Sim	Sim	Sim		23/07/2019 Realizada coletas venosa e capilar na mesma data	POSITIVO	Sim
1,90167E+11	Espinosa	22/07/2019	81	77	Feminino	Não	Não	Não	Não se aplica	0	0	0	0	0	0	0	Não sei	Não	Sim		22/07/2019 Realizada coletas venosa e capilar na mesma data	NEGATIVO	Não
1,90167E+11	Espinosa	22/07/2019	25	21	Masculino	Não	Não	Sim	Avó, avô	0	1	0	0	0	0	0	Não	Não	Não		22/07/2019 Realizada coletas venosa e capilar na mesma data	NEGATIVO	Não
1,90167E+11	Espinosa	22/07/2019	43	40	Feminino	Não	Não	Sim	Irmãos, irmãs	0	0	0	0	0	1	1	Não	Sim	Não		22/07/2019 Realizada coletas venosa e capilar na mesma data	NEGATIVO	Não
1,90167E+11	Espinosa	22/07/2019	50	47	Feminino	Não	Não	Não	Não se aplica	0	0	0	0	0	0	0	Não	Sim	Não		22/07/2019 Realizada coletas venosa e capilar na mesma data	NEGATIVO	Não
1,90167E+11	Espinosa	22/07/2019	43	40	Feminino	Não	Não	Sim	Tio, tia por parte de mãe	0	0	1	0	1	0	0	Não	Sim	Sim		22/07/2019 Realizada coletas venosa e capilar na mesma data	NEGATIVO	Não
1,90167E+11	Espinosa	22/07/2019	43	40	Feminino	Não	Não	Não	Não se aplica	0	0	0	0	0	0	0	Não	Não	Não		22/07/2019 Realizada coletas venosa e capilar na mesma data	NEGATIVO	Não
1,90167E+11	Espinosa	22/07/2019	43	39	Feminino	Não	Não	Sim	Tio, tia por parte de pai	0	0	1	1	0	0	0	Não	Sim	Não		22/07/2019 Realizada coletas venosa e capilar na mesma data	NEGATIVO	Não
1,90167E+11	Espinosa	22/07/2019	26	22	Feminino	Não	Não	Sim	Pai, mãe	0	0	0	1	1	0	0	Não	Não	Não		22/07/2019 Realizada coletas venosa e capilar na mesma data	NEGATIVO	Não
1,90167E+11	Espinosa	22/07/2019	24	21	Feminino	Não	Não	Não	Não se aplica	0	0	0	0	0	0	0	Não	Não	Não		22/07/2019 Realizada coletas venosa e capilar na mesma data	NEGATIVO	Não
1,90167E+11	Espinosa	22/07/2019	37	34	Feminino	Não	Não	Sim	Pai, mãe	0	0	0	1	1	0	0	Não	Sim	Não		22/07/2019 Realizada coletas venosa e capilar na mesma data	NEGATIVO	Não
1,90167E+11	Espinosa	22/07/2019	58	54	Feminino	Não	Não	Sim	Irmãos, irmãs	0	0	0	0	0	1	1	Sim	Sim	Sim		22/07/2019 Realizada coletas venosa e capilar na mesma data	POSITIVO	Não
1,90167E+11	Espinosa	22/07/2019	48	44	Feminino	Não	Não	Sim	Irmãos, irmãs	0	0	0	0	0	1	1	Não sei	Sim	Sim		22/07/2019 Realizada coletas venosa e capilar na mesma data	POSITIVO	Sim
1,90167E+11	Espinosa	22/07/2019	31	27	Feminino	Não	Não	Não	Não se aplica	0	0	0	0	0	0	0	Não	Sim	Sim		22/07/2019 Realizada coletas venosa e capilar na mesma data	NEGATIVO	Não
1,90167E+11	Espinosa	23/07/2019	70	66	Feminino	Não	Não	Não	Não se aplica	0	0	0	0	0	0	0	Não sei	Sim	Sim		22/07/2019 Realizada coletas venosa e capilar na mesma data	NEGATIVO	Não
1,90167E+11	Espinosa	22/07/2019	43	40	Feminino	Não	Não	Não	Não se aplica	0	0	0	0	0	0	0	Não sei	Não	Não		22/07/2019 Realizada coletas venosa e capilar na mesma data	NEGATIVO	Não
1,90167E+11	Espinosa	23/07/2019	73	69	Feminino	Não	Não	Não	Não se aplica	0	0	0	0	0	0	0	Sim	Sim	Sim		23/07/2019 Realizada coletas venosa e capilar na mesma data	POSITIVO	Sim
1,90167E+11	Espinosa	22/07/2019	40	37	Masculino	Não	Não	Sim	Tio, tia por parte de mãe	0	0	1	0	1	0	0	Não sei	Sim	Sim		22/07/2019 Realizada coletas venosa e capilar na mesma data	NEGATIVO	Não
1,90167E+11	Espinosa	22/07/2019	42	39	Feminino	Não	Não	Sim	Avó, avô	0	1	0	0	0	0	0	Não sei	Sim	Sim		22/07/2019 Realizada coletas venosa e capilar na mesma data	NEGATIVO	Não
1,90167E+11	Espinosa	22/07/2019	59	55	Masculino	Não	Não	Não	Não se aplica	0	0	0	0	0	0	0	Não	Não	Não		22/07/2019 Realizada coletas venosa e capilar na mesma data	NEGATIVO	Não
1,90167E+11	Espinosa	23/07/2019	57	53	Masculino	Não	Não	Não	Não se aplica	0	0	0	0	0	0	0	Não	Não	Sim		23/07/2019 Realizada coletas venosa e capilar na mesma data	NEGATIVO	Não
1,90167E+11	Espinosa	22/07/2019	51	48	Feminino	Não	Não	Não sei	Não se aplica	0	0	0	0	0	0	0	Não	Não	Sim		22/07/2019 Realizada coletas venosa e capilar na mesma data	NEGATIVO	Não
1,90167E+11	Espinosa	22/07/2019	68	65	Feminino	Não	Não	Não	Não se aplica	0	0	0	0	0	0	0	Não	Sim	Sim		22/07/2019 Realizada coletas venosa e capilar na mesma data	INCONCLUSIVO	Não
1,90167E+11	Espinosa	22/07/2019	66	62	Feminino	Não	Não	Não	Não se aplica	0	0	0	0	0	0	0	Não	Não	Sim		22/07/2019 Realizada coletas venosa e capilar na mesma data	NEGATIVO	Não
1,90167E+11	Espinosa	22/07/2019	67	63	Feminino	Não	Não	Sim	Pai, mãe	0	0	0	1	1	0	0	Não	Não	Sim		22/07/2019 Realizada coletas venosa e capilar na mesma data	NEGATIVO	Não
1,90167E+11	Espinosa	22/07/2019	60	56	Feminino	Não	Não	Sim	Irmãos, irmãs	0	0	0	0	0	1	1	Não sei	Sim	Sim		22/07/2019 Realizada coletas venosa e capilar na mesma data	INCONCLUSIVO	Não
1,90167E+11	Espinosa	22/07/2019	78	74	Feminino	Não	Não	Não	Não se aplica	0	0	0	0	0	0	0	Não sei	Sim	Sim		22/07/2019 Realizada coletas venosa e capilar na mesma data	NEGATIVO	Não
1,90167E+11	Espinosa	22/07/2019	58	55	Masculino	Não	Não	Não	Não se aplica	0	0	0	0	0	0	0	Não	Não	Não		22/07/2019 Realizada coletas venosa e capilar na mesma data	NEGATIVO	Não
1,90167E+11	Espinosa	22/07/2019	57	54	Feminino	Não	Não	Não	Não se aplica	0	0	0	0	0	0	0	Não	Sim	Não		22/07/2019 Realizada coletas venosa e capilar na mesma data	NEGATIVO	Não
1,90167E+11	Espinosa	22/07/2019	29	25	Masculino	Não	Não	Sim	Tio, tia por parte de pai	0	0	1	1	0	0	0	Não	Não	Sim		22/07/2019 Realizada coletas venosa e capilar na mesma data	NEGATIVO	Não
1,90167E+11	Espinosa	22/07/2019	45	41	Masculino	Não	Não	Não	Não se aplica	0	0	0	0	0	0	0	Não	Sim	Sim		22/07/2019 Realizada coletas venosa e capilar na mesma data	POSITIVO	Sim
1,90167E+11	Espinosa	22/07/2019	58	55	Feminino	Não	Não	Não sei	Não se aplica	0	0	0	0	0	0	0	Não sei	Sim	Sim		22/07/2019 Realizada coletas venosa e capilar na mesma data	NEGATIVO	Não
1,90167E+11	Espinosa	22/07/2019	64	61	Masculino	Não	Não	Não	Não se aplica	0	0	0	0	0	0	0	Sim	Sim	Sim		22/07/2019 Realizada coletas venosa e capilar na mesma data	NEGATIVO	Não
1,90167E+11	Espinosa	23/07/2019	32	28	Feminino	Não	Não	Não	Não se aplica	0	0	0	0	0	0	0	Não	Sim	Não		23/07/2019 Realizada coletas venosa e capilar na mesma data	NEGATIVO	Não
1,90167E+11	Espinosa	22/07/2019	56	52	Masculino	Não	Não	Sim	Irmãos, irmãs	0	0	0	0	0	1	1	Não sei	Sim	Sim		22/07/2019 Realizada coletas venosa e capilar na mesma data	POSITIVO	Sim
1,90167E+11	Espinosa	22/07/2019	63	59	Feminino	Não	Não	Não	Não se aplica	0	0	0	0	0	0	0	Sim	Sim	Sim		22/07/2019 Realizada coletas venosa e capilar na mesma data	NEGATIVO	Não
1,90167E+11	Espinosa	22/07/2019	66	62	Feminino	Não	Não	Não	Não se aplica	0	0	0	0	0	0	0	Não	Não	Não		22/07/2019 Realizada coletas venosa e capilar na mesma data	NEGATIVO	Não
1,90167E+11	Espinosa	22/07/2019	71	68	Feminino	Não	Não	Não sei	Não se aplica	0	0	0	0	0	0	0	Não	Sim	Sim		22/07/2019 Realizada coletas venosa e capilar na mesma data	NEGATIVO	Não
1,90167E+11	Espinosa	22/07/2019	61	58	Feminino	Não	Não	Não sei	Não se aplica	0	0	0	0	0	0	0	Não sei	Sim	Sim		22/07/2019 Realizada coletas venosa e capilar na mesma data	NEGATIVO	Não
1,90167E+11	Espinosa	23/07/2019	47	43	Feminino	Não	Não	Não	Não se aplica	0	0	0	0	0	0	0	Não	Sim	Sim		23/07/2019 Realizada coletas venosa e capilar na mesma data	NEGATIVO	Não
1,90167E+11	Espinosa	22/07/2019	53	49	Feminino	Não	Não	Sim	Irmãos, irmãs	0	0	0	0	0	1	1	Sim	Sim	Sim		22/07/2019 Realizada coletas venosa e capilar na mesma data	POSITIVO	Sim
1,90167E+11	Espinosa	22/07/2019	46	42	Feminino	Não	Não	Sim	Irmãos, irmãs, pai, mãe	0	0	0	1	1	1	1	Sim	Sim	Sim		22/07/2019 Realizada coletas venosa e capilar na mesma data	POSITIVO	Sim
1,90167E+11	Espinosa	22/07/2019	40	37	Feminino	Não	Não	Sim	Pai, mãe	0	0	0	1	1	0	0	Não sei	Sim	Não		22/07/2019 Realizada coletas venosa e capilar na mesma data	NEGATIVO	Não
1,90167E+11	Espinosa	22/07/2019	52	48	Masculino	Não	Não	Não	Não se aplica	0	0	0	0	0	0	0	Sim	Sim	Sim		22/07/2019 Realizada coletas venosa e capilar na mesma data	NEGATIVO	Não
1,90167E+11	Espinosa	23/07/2019	46	42	Feminino	Não	Não	Sim	Irmãos, irmãs	0	0	0	0	0	1	1	Não	Sim	Sim		23/07/2019 Realizada coletas venosa e capilar na mesma data	NEGATIVO	Não
1,90167E+11	Espinosa	22/07/2019	56	52	Masculino	Não	Não	Sim		0	0	0	0	0	0	0	Não	Não	Não		22/07/2019 Realizada coletas venosa e capilar na mesma data	NEGATIVO	Não
1,90167E+11	São Francisco	12/08/2019	48	44	Masculino	Não	Não	Não	Não se aplica	0	0	0	0	0	0	0	Sim	Sim	Sim		12/08/2019 Realizada coletas venosa	POSITIVO	Sim
1,90167E+11	São Francisco	19/08/2019	45	42	Feminino	Não	Não	Sim	Pai, mãe	0	0	0	1	1	0	0	Não sei	Sim	Não		19/08/2019 Realizada coleta venosa	NEGATIVO	Não
1,90167E+11	Espinosa	22/07/2019	63	60	Feminino	Não	Não	Sim	Irmãos, irmãs, pai, mãe	0	0	0	1	1	1	1	Não	Sim	Sim		22/07/2019 Realizada coletas venosa e capilar na mesma data	NEGATIVO	Não
1,90167E+11	São Francisco	12/08/2019	52	49	Masculino	Não	Não	Não sei	Não se aplica	0	0	0	0	0	0	0	Não sei	Sim	Não		12/08/2019 Realizada coletas venosa	NEGATIVO	Não
1,90167E+11	São Francisco	12/08/2019	57	53	Feminino	Não	Não se aplica	Não	Não se aplica	0	0	0	0	0	0	0	Não sei	Sim	Sim		12/08/2019 Realizada coletas venosa	NEGATIVO	Não
1,90167E+11	São Francisco	12/08/2019	50	46	Feminino	Não	Não se aplica	Não sei	Não se aplica	0	0	0	0	0	0	0	Sim	Sim	Não		12/08/2019 Realizada coletas venosa	NEGATIVO	Não
1,90167E+11	São Francisco	12/08/2019	31	27	Feminino	Não	Não	Sim	Tio, tia por parte de mãe	0	0	1	0	1	0	0	Não	Sim	Não		12/08/2019 Realizada coletas venosa	NEGATIVO	Não
1,90167E+11	São Francisco	12/08/2019	76	73	Masculino	Não	Não	Sim	Não se aplica	0	0	0	0	0	0	0	Não	Sim	Sim		12/08/2019 Realizada coletas venosa	NEGATIVO	Não
1,90167E+11	São Francisco	12/08/2019	65	62	Masculino	Não	Não	Sim	Irmãos, irmãs	0	0	0	0	0	1	1	Sim	Sim	Sim		12/08/2019 Realizada coletas venosa	POSITIVO	Sim
1,90167E+11	São Francisco	12/08/2019	69	66	Feminino	Não		Não	Não se aplica	0	0	0	0	0	0	0	Não	Sim	Sim		12/08/2019 Realizada coletas venosa	NEGATIVO	Não
1,90167E+11	São Francisco	12/08/2019	79	75	Feminino	Não	Não se aplica	Sim	Irmãos, irmãs	0	0	0	0	0	1	1	Não sei	Sim	Sim		12/08/2019 Realizada coletas venosa	NEGATIVO	Não
1,90167E+11	São Francisco	12/08/2019	65	62	Masculino	Não	Não	Não	Não se aplica	0	0	0	0	0	0	0	Sim	Sim	Não		12/08/2019 Realizada coletas venosa	NEGATIVO	Não
1,90167E+11	São Francisco	12/08/2019	45	42	Masculino	Não	Não	Sim	Irmãos, irmãs	0	0	0	0	0	1	1	Não	Sim	Sim		12/08/2019 Realizada coletas venosa	NEGATIVO	Não
1,90167E+11	Espinosa	23/07/2019	55	51	Masculino	Não	Não	Não	Não se aplica	0	0	0	0	0	0	0	Não sei	Sim	Sim		23/07/2019 Realizada coletas venosa e capilar na mesma data	NEGATIVO	Não
1,90167E+11	Espinosa	23/07/2019	58	55	Masculino	Não	Não	Não	Não se aplica	0	0	0	0	0	0	0	Não sei	Não	Sim		23/07/2019 Realizada coletas venosa e capilar na mesma data	POSITIVO	Sim
1,90167E+11	Espinosa	22/07/2019	62	58	Feminino	Não	Não	Sim	Pai, mãe	0	0	0	1	1	0	0	Não sei	Sim	Sim		22/07/2019 Realizada coletas venosa e capilar na mesma data	NEGATIVO	Não
1,90167E+11	Espinosa	23/07/2019	64	60	Feminino	Não	Não	Não	Não se aplica	0	0	0	0	0	0	0	Não	Sim	Sim		23/07/2019 Realizada coletas venosa e capilar na mesma data	POSITIVO	Sim
1,90167E+11	Espinosa	23/07/2019	45	41	Feminino	Não	Não	Sim	Irmãos, irmãs	0	0	0	0	0	1	1	Sim	Sim	Sim		23/07/2019 Realizada coletas venosa e capilar na mesma data	NEGATIVO	Não
1,90167E+11	Espinosa	23/07/2019	72	69	Masculino	Não	Não	Não	Não se aplica	0	0	0	0	0	0	0	Sim	Sim	Sim		23/07/2019 Realizada coletas venosa e capilar na mesma data	NEGATIVO	Não
1,90167E+11	Espinosa	23/07/2019	28	24	Feminino	Não	Não	Não	Não se aplica	0	0	0	0	0	0	0	Não sei	Sim	Sim		23/07/2019 Realizada coletas venosa e capilar na mesma data	NEGATIVO	Não
1,90167E+11	Espinosa	23/07/2019	50	46	Masculino	Não	Não	Sim	Tio, tia por parte de pai	0	0	1	1	0	0	0	Não	Sim	Sim		23/07/2019 Realizada coletas venosa e capilar na mesma data	NEGATIVO	Não
1,90167E+11	Espinosa	23/07/2019	72	69	Masculino	Não	Não	Não	Não se aplica	0	0	0	0	0	0	0	Sim	Sim	Sim		23/07/2019 Realizada coletas venosa e capilar na mesma data	POSITIVO	Sim
1,90167E+11	Espinosa	23/07/2019	64	61	Feminino	Não	Não	Sim	Pai, mãe	0	0	0	1	1	0	0	Não	Sim	Sim		23/07/2019 Realizada coletas venosa e capilar na mesma data	NEGATIVO	Não
1,90167E+11	Espinosa	23/07/2019	67	64	Feminino	Não	Não	Não sei	Não se aplica	0	0	0	0	0	0	0	Sim	Sim	Não		23/07/2019 Realizada coletas venosa e capilar na mesma data	NEGATIVO	Não
1,90167E+11	Espinosa	23/07/2019	53	49	Masculino	Sim	Não	Sim	Irmãos, irmãs	0	0	0	0	0	1	1	Não sei	Sim	Sim		23/07/2019 Realizada coletas venosa e capilar na mesma data	POSITIVO	Sim
1,90167E+11	Espinosa	23/07/2019	85	81	Feminino	Não	Não	Não sei	Não se aplica	0	0	0	0	0	0	0	Não	Sim	Sim		23/07/2019 Realizada coletas venosa e capilar na mesma data	NEGATIVO	Não
1,90167E+11	Espinosa	23/07/2019	42	38	Masculino	Não	Não	Não	Não se aplica	0	0	0	0	0	0	0	Não	Não	Não		23/07/2019 Realizada coletas venosa e capilar na mesma data	NEGATIVO	Não
1,90167E+11	Espinosa	23/07/2019	69	66	Masculino	Não	Não	Não	Não se aplica	0	0	0	0	0	0	0	Sim	Sim	Sim		23/07/2019 Realizada coletas venosa e capilar na mesma data	NEGATIVO	Não
1,90167E+11	Espinosa	23/07/2019	41	38	Feminino	Não	Não	Não	Não se aplica	0	0	0	0	0	0	0	Não	Não	Não		23/07/2019 Realizada coletas venosa e capilar na mesma data	NEGATIVO	Não
1,90167E+11	Espinosa	23/07/2019	36	32	Feminino	Não	Não	Sim	Irmãos, irmãs	0	0	0	0	0	1	1	Não	Sim	Sim		23/07/2019 Realizada coletas venosa e capilar na mesma data	NEGATIVO	Não
1,90167E+11	Espinosa	23/07/2019	58	54	Feminino	Não	Não	Não	Não se aplica	0	0	0	0	0	0	0	Não sei	Sim	Sim		23/07/2019 Realizada coletas venosa e capilar na mesma data	POSITIVO	Sim
1,90167E+11	Espinosa	23/07/2019	51	48	Masculino	Não	Não	Não	Não se aplica	0	0	0	0	0	0	0	Não	Não	Não		23/07/2019 Realizada coletas venosa e capilar na mesma data	POSITIVO	Sim
1,90167E+11	Espinosa	23/07/2019	73	69	Masculino	Não	Não	Sim	Irmãos, irmãs	0	0	0	0	0	1	1	Sim	Sim	Sim		23/07/2019 Realizada coletas venosa e capilar na mesma data	POSITIVO	Sim
1,90167E+11	Espinosa	22/07/2019	60	56	Masculino	Não	Não	Não	Não se aplica	0	0	0	0	0	0	0	Não sei	Sim	Sim		22/07/2019 Realizada coletas venosa e capilar na mesma data	NEGATIVO	Não
1,90167E+11	Espinosa	23/07/2019	74	70	Masculino	Não	Não	Não	Não se aplica	0	0	0	0	0	0	0	Não	Não	Não		22/07/2019 Realizada coletas venosa e capilar na mesma data	NEGATIVO	Não
1,90167E+11	Espinosa	22/07/2019	60	56	Masculino	Não	Não	Não	Não se aplica	0	0	0	0	0	0	0	Sim	Sim	Sim		22/07/2019 Realizada coletas venosa e capilar na mesma data	NEGATIVO	Não
1,90167E+11	Espinosa	22/07/2019	41	38	Feminino	Não	Não	Sim	Tio, tia por parte de mãe	0	0	1	0	1	0	0	Não	Sim	Sim		22/07/2019 Realizada coletas venosa e capilar na mesma data	NEGATIVO	Não
1,90167E+11	Espinosa	23/07/2019	35	32	Feminino	Não	Não	Não	Não se aplica	0	0	0	0	0	0	0	Não sei	Sim	Sim		23/07/2019 Realizada coletas venosa e capilar na mesma data	NEGATIVO	Não
1,90167E+11	Espinosa	22/07/2019	65	61	Feminino	Não	Não	Não	Não se aplica	0	0	0	0	0	0	0	Não sei	Sim	Sim		22/07/2019 Realizada coletas venosa e capilar na mesma data	NEGATIVO	Não
1,90167E+11	Espinosa	23/07/2019	63	60	Feminino	Não	Não	Não	Não se aplica	0	0	0	0	0	0	0	Não	Não sei	Não		23/07/2019 Realizada coletas venosa e capilar na mesma data	POSITIVO	Sim
1,90167E+11	Espinosa	23/07/2019	77	73	Masculino	Não	Não	Não	Não se aplica	0	0	0	0	0	0	0	Não sei	Sim	Sim		23/07/2019 Realizada coletas venosa e capilar na mesma data	NEGATIVO	Não
1,90167E+11	Espinosa	22/07/2019	85	82	Masculino	Não	Não	Não	Não se aplica	0	0	0	0	0	0	0	Não sei	Não sei	Sim		22/07/2019 Realizada coletas venosa e capilar na mesma data	NEGATIVO	Não
1,90167E+11	Espinosa	22/07/2019	57	54	Feminino	Não	Não	Sim	Irmãos, irmãs	0	0	0	0	0	1	1	Não sei	Sim	Sim		22/07/2019 Realizada coletas venosa e capilar na mesma data	POSITIVO	Sim
1,90167E+11	Espinosa	22/07/2019	50	46	Feminino	Não	Não	Não	Não se aplica	0	0	0	0	0	0	0	Sim	Sim	Sim		22/07/2019 Realizada coletas venosa e capilar na mesma data	NEGATIVO	Não
1,90167E+11	Espinosa	22/07/2019	34	30	Feminino	Não	Não	Sim	Pai, mãe, avó, avô, tio, tia por parte de mãe	0	1	1	1	1	0	0	Não	Não	Sim		22/07/2019 Realizada coletas venosa e capilar na mesma data	NEGATIVO	Não
1,90167E+11	Espinosa	23/07/2019	53	49	Feminino	Não	Não	Não	Não se aplica	0	0	0	0	0	0	0	Sim	Sim	Sim		23/07/2019 Realizada coletas venosa e capilar na mesma data	NEGATIVO	Não
1,90167E+11	Espinosa	23/07/2019	81	77	Feminino	Não	Não	Não	Não se aplica	0	0	0	0	0	0	0	Não	Sim	Sim		23/07/2019 Realizada coletas venosa e capilar na mesma data	NEGATIVO	Não
1,90167E+11	Espinosa	23/07/2019	25	21	Feminino	Não	Não	Sim	Pai, mãe	0	0	0	1	1	0	0	Não	Não	Sim		23/07/2019 Realizada coletas venosa e capilar na mesma data	NEGATIVO	Não
1,90167E+11	Espinosa	23/07/2019	51	47	Feminino	Não	Não	Não	Não se aplica	0	0	0	0	0	0	0	Não	Sim	Sim		23/07/2019 Realizada coletas venosa e capilar na mesma data	NEGATIVO	Não
1,90167E+11	Espinosa	22/07/2019	47	44	Feminino	Não	Não	Não	Não se aplica	0	0	0	0	0	0	0	Não	Não sei	Sim		23/07/2019 Realizada coletas venosa e capilar na mesma data	NEGATIVO	Não
1,90167E+11	Espinosa	23/07/2019	28	25	Feminino	Não	Não	Sim	Tio, tia por parte de mãe	0	0	1	0	1	0	0	Não	Não	Não		23/07/2019 Realizada coletas venosa e capilar na mesma data	NEGATIVO	Não
1,90167E+11	Espinosa	23/07/2019	59	55	Feminino	Não	Não	Não	Não se aplica	0	0	0	0	0	0	0	Não sei	Sim	Sim		23/07/2019 Realizada coletas venosa e capilar na mesma data	NEGATIVO	Não
1,90167E+11	São Francisco	19/08/2019	28	25	Masculino	Não	Não	Sim	Pai, mãe	0	0	0	1	1	0	0	Não sei	Sim	Sim		19/08/2019 Realizada coletas venosa e capilar	NEGATIVO	Não
1,90167E+11	São Francisco	19/08/2019	53	50	Feminino	Não	Não	Não sei	Não se aplica	0	0	0	0	0	0	0	Não sei	Sim	Sim		19/08/2019 Realizada coletas venosa e capilar	NEGATIVO	Não
1,90167E+11	São Francisco	19/08/2019	24	20	Masculino	Não	Não	Sim	Pai, mãe	0	0	0	1	1	0	0	Não sei	Não sei	Não		19/08/2019 Realizada coletas venosa e capilar	NEGATIVO	Não
1,90167E+11	São Francisco	19/08/2019	60	57	Feminino	Não	Não	Sim	Pai, mãe	0	0	0	1	1	0	0	Não sei	Sim	Não		19/08/2019 Realizada coletas venosa e capilar	POSITIVO	Não
1,90167E+11	São Francisco	19/08/2019	27	24	Feminino	Não	Não	Sim	Avó, avô	0	1	0	0	0	0	0	Não	Sim	Sim		19/08/2019 Realizada coletas venosa e capilar	NEGATIVO	Não
1,90167E+11	São Francisco	19/08/2019	37	34	Feminino	Não	Não	Sim	Pai, mãe	0	0	0	1	1	0	0	Sim	Sim	Sim		19/08/2019 Realizada coletas venosa e capilar	NEGATIVO	Não
1,90167E+11	São Francisco	19/08/2019	40	37	Feminino	Não	Não	Sim	Pai, mãe	0	0	0	1	1	0	0	Não sei	Sim	Não		19/08/2019 Realizada coletas venosa e capilar	NEGATIVO	Não
1,90167E+11	São Francisco	19/08/2019	50	46	Feminino	Não	Não	Não	Não se aplica	0	0	0	0	0	0	0	Não sei	Sim	Sim		19/08/2019 Realizada coletas venosa e capilar	POSITIVO	Sim
1,90167E+11	São Francisco	19/08/2019	72	68	Masculino	Não	Não	Não	Não se aplica	0	0	0	0	0	0	0	Não sei	Sim	Sim		19/08/2019 Realizada coletas venosa e capilar	NEGATIVO	Não
1,90167E+11	São Francisco	19/08/2019	42	39	Masculino	Não	Não	Sim	Pai, mãe	0	0	0	1	1	0	0	Não sei	Não sei	Sim		19/08/2019 Realizada coletas venosa e capilar	NEGATIVO	Não
1,90167E+11	São Francisco	19/08/2019	46	43	Masculino	Não	Não	Não	Não se aplica	0	0	0	0	0	0	0	Não	Não	Sim		19/08/2019 Realizada coletas venosa e capilar	NEGATIVO	Não
1,90167E+11	São Francisco	19/08/2019	34	31	Masculino	Não	Não	Sim	Pai, mãe	0	0	0	1	1	0	0	Não	Sim	Sim		19/08/2019 Realizada coletas venosa e capilar	NEGATIVO	Não
1,90167E+11	São Francisco	19/08/2019	48	44	Masculino	Não	Não	Sim	Pai, mãe	0	0	0	1	1	0	0	Não sei	Sim	Sim		19/08/2019 Realizada coletas venosa e capilar	NEGATIVO	Não
1,90167E+11	São Francisco	19/08/2019	36	32	Feminino	Não	Não	Sim	Tio, tia por parte de mãe	0	0	1	0	1	0	0	Não	Sim	Não		19/08/2019 Realizada coletas venosa e capilar	NEGATIVO	Não
1,90167E+11	São Francisco	19/08/2019	42	38	Feminino	Não	Não	Não	Não se aplica	0	0	0	0	0	0	0	Não sei	Sim	Sim		19/08/2019 Realizada coletas venosa e capilar	NEGATIVO	Não
1,90167E+11	São Francisco	19/08/2019	55	52	Masculino	Não sei	Não	Sim	Irmãos, irmãs	0	0	0	0	0	1	1	Sim	Sim	Sim		19/08/2019 Realizada coletas venosa e capilar	POSITIVO	Sim
1,90167E+11	São Francisco	19/08/2019	31	27	Feminino	Não	Não	Sim	Pai, mãe	0	0	0	1	1	0	0	Não sei	Sim	Sim		19/08/2019 Realizada coletas venosa e capilar	NEGATIVO	Não
1,90167E+11	São Francisco	19/08/2019	50	46	Feminino	Não	Não	Não sei	Não se aplica	0	0	0	0	0	0	0	Sim	Sim	Sim		19/08/2019 Realizada coletas venosa e capilar	NEGATIVO	Não
1,90167E+11	São Francisco	19/08/2019	23	19	Feminino	Não	Não	Não sei	Não se aplica	0	0	0	0	0	0	0	Sim	Sim	Sim		19/08/2019 Realizada coletas venosa e capilar	NEGATIVO	Não
1,90167E+11	São Francisco	16/08/2019	46	43	Feminino	Não	Não	Sim	Tio, tia por parte de mãe	0	0	1	0	1	0	0	Não	Sim	Sim		16/08/2019 Realizada coletas venosa e capilar	NEGATIVO	Não
1,90167E+11	São Francisco	12/08/2019	42	38	Masculino	Não	Não	Não	Não se aplica	0	0	0	0	0	0	0	Não sei	Sim	Sim		12/08/2019 Realizada coletas venosa	NEGATIVO	Não
1,90167E+11	São Francisco	12/08/2019	71	67	Masculino	Não	Não	Não sei	Não se aplica	0	0	0	0	0	0	0	Não sei	Não	Não		12/08/2019 Realizada coletas venosa	POSITIVO	Sim
1,90167E+11	São Francisco	12/08/2019	57	53	Feminino	Não	Não	Não	Não se aplica	0	0	0	0	0	0	0	Sim	Sim	Não		12/08/2019 Realizada coletas venosa	NEGATIVO	Não
1,90167E+11	São Francisco	12/08/2019	47	44	Masculino	Não	Não	Não	Não se aplica	0	0	0	0	0	0	0	Sim	Sim	Não		12/08/2019 Realizada coletas venosa	NEGATIVO	Não
1,90167E+11	São Francisco	12/08/2019	47	44	Masculino	Não	Não	Não	Não se aplica	0	0	0	0	0	0	0	Sim	Sim	Sim		12/08/2019 Realizada coletas venosa	NEGATIVO	Não
1,90167E+11	São Francisco	12/08/2019	57	53	Masculino	Não	Não	Sim	Pai, mãe	0	0	0	1	1	0	0	Sim	Sim	Sim		12/08/2019 Realizada coletas venosa	NEGATIVO	Não
1,90167E+11	São Francisco	12/08/2019	69	66	Feminino	Não	Não	Não sei	Não se aplica	0	0	0	0	0	0	0	Sim	Sim	Sim		12/08/2019 Realizada coletas venosa	NEGATIVO	Não
1,90167E+11	São Francisco	12/08/2019	70	67	Feminino	Não	Não	Não sei	Não se aplica	0	0	0	0	0	0	0	Não sei	Sim	Sim		12/08/2019 Realizada coletas venosa	POSITIVO	Sim
1,90167E+11	São Francisco	12/08/2019	29	26	Masculino	Não	Não	Não sei	Não se aplica	0	0	0	0	0	0	0	Não sei	Sim	Não		12/08/2019 Realizada coletas venosa	NEGATIVO	Não
1,90167E+11	São Francisco	12/08/2019	52	49	Feminino	Não	Não	Sim	Irmãos, irmãs	0	0	0	0	0	1	1	Não sei	Sim	Sim		12/08/2019 Realizada coletas venosa	POSITIVO	Sim
1,90167E+11	São Francisco	12/08/2019	28	24	Feminino	Não	Não	Não	Não se aplica	0	0	0	0	0	0	0	Não sei	Sim	Não		12/08/2019 Realizada coletas venosa	NEGATIVO	Não
1,90167E+11	São Francisco	12/08/2019	48	45	Feminino	Não	Não	Não	Não se aplica	0	0	0	0	0	0	0	Não	Sim	Sim		12/08/2019 Realizada coletas venosa	NEGATIVO	Não
1,90167E+11	São Francisco	12/08/2019	35	31	Feminino	Não	Não	Não sei	Não se aplica	0	0	0	0	0	0	0	Não sei	Sim	Não		12/08/2019 Realizada coletas venosa	NEGATIVO	Não
1,90167E+11	São Francisco	12/08/2019	45	41	Feminino	Não	Não	Não sei	Não se aplica	0	0	0	0	0	0	0	Não	Não	Não		12/08/2019 Realizada coletas venosa	NEGATIVO	Não
1,90167E+11	São Francisco	12/08/2019	26	23	Feminino	Não		Sim	Pai, mãe	0	0	0	1	1	0	0	Sim	Sim	Sim		12/08/2019 Realizada coletas venosa	NEGATIVO	Não
1,90167E+11	São Francisco	12/08/2019	30	26	Masculino	Não	Não	Não	Não se aplica	0	0	0	0	0	0	0	Não sei	Sim	Não		12/08/2019 Realizada coletas venosa	NEGATIVO	Não
1,90167E+11	São Francisco	12/08/2019	30	27	Masculino	Não	Não	Sim	Pai, mãe	0	0	0	1	1	0	0	Não sei	Sim	Não		12/08/2019 Realizada coletas venosa	NEGATIVO	Não
1,90167E+11	São Francisco	12/08/2019	54	50	Feminino	Não	Não	Não	Não se aplica	0	0	0	0	0	0	0	Sim	Sim	Sim		12/08/2019 Realizada coletas venosa	NEGATIVO	Não
1,90167E+11	São Francisco	12/08/2019	47	43	Masculino	Não	Não	Não sei	Não se aplica	0	0	0	0	0	0	0	Sim	Sim	Não		12/08/2019 Realizada coletas venosa	POSITIVO	Sim
1,90167E+11	São Francisco	12/08/2019	39	36	Masculino	Não	Não	Não	Não se aplica	0	0	0	0	0	0	0	Não	Sim	Sim		12/08/2019 Realizada coletas venosa	NEGATIVO	Não
1,90167E+11	Espinosa	23/07/2019	49	45	Feminino	Não	Não	Não	Não se aplica	0	0	0	0	0	0	0	Não	Não	Não		23/07/2019 Realizada coletas venosa e capilar na mesma data	NEGATIVO	Não
1,90167E+11	Espinosa	22/07/2019	39	36	Masculino	Não	Não	Não	Não se aplica	0	0	0	0	0	0	0	Não sei	Sim	Sim		22/07/2019 Realizada coletas venosa e capilar na mesma data	NEGATIVO	Não
1,90167E+11	Espinosa	22/07/2019	53	49	Masculino	Não	Não	Não	Não se aplica	0	0	0	0	0	0	0	Sim	Sim	Sim		22/07/2019 Realizada coletas venosa e capilar na mesma data	NEGATIVO	Não
1,90167E+11	Espinosa	22/07/2019	58	54	Feminino	Não	Não	Sim	Irmãos, irmãs	0	0	0	0	0	1	1	Sim	Sim	Sim		22/07/2019 Realizada coletas venosa e capilar na mesma data	NEGATIVO	Não
1,90167E+11	Espinosa	22/07/2019	21	18	Feminino	Não	Não	Sim	Avó, avô	0	1	0	0	0	0	0	Não	Sim	Sim		22/07/2019 Realizada coletas venosa e capilar na mesma data	NEGATIVO	Não
1,90167E+11	Espinosa	22/07/2019	28	24	Feminino	Não	Não	Sim	Tio, tia por parte de mãe	0	0	1	0	1	0	0	Não sei	Sim	Não		22/07/2019 Realizada coletas venosa e capilar na mesma data	NEGATIVO	Não
1,90167E+11	Espinosa	22/07/2019	54	50	Feminino	Não	Não	Não	Não se aplica	0	0	0	0	0	0	0	Não	Sim	Sim		22/07/2019 Realizada coletas venosa e capilar na mesma data	NEGATIVO	Não
1,90167E+11	Espinosa	22/07/2019	59	55	Feminino	Não	Não	Não	Não se aplica	0	0	0	0	0	0	0	Não	Sim	Não		22/07/2019 Realizada coletas venosa e capilar na mesma data	NEGATIVO	Não
1,90167E+11	Espinosa	22/07/2019	43	39	Masculino	Não	Não	Não	Não se aplica	0	0	0	0	0	0	0	Sim	Sim	Sim		22/07/2019 Realizada coletas venosa e capilar na mesma data	NEGATIVO	Não
1,90167E+11	Espinosa	22/07/2019	58	54	Feminino	Não sei	Não	Não	Não se aplica	0	0	0	0	0	0	0	Não sei	Sim	Sim		22/07/2019 Realizada coletas venosa e capilar na mesma data	NEGATIVO	Não
1,90167E+11	Espinosa	22/07/2019	54	50	Feminino	Não	Não	Não	Não se aplica	0	0	0	0	0	0	0	Não	Sim	Sim		22/07/2019 Realizada coletas venosa e capilar na mesma data	NEGATIVO	Não
1,90167E+11	Espinosa	22/07/2019	63	60	Feminino	Não	Não	Sim	Tio, tia por parte de pai	0	0	1	1	0	0	0	Não sei	Sim	Sim		22/07/2019 Realizada coletas venosa e capilar na mesma data	NEGATIVO	Não
1,90167E+11	Espinosa	22/07/2019	54	51	Masculino	Não	Não	Não	Não se aplica	0	0	0	0	0	0	0	Não	Sim	Sim		22/07/2019 Realizada coletas venosa e capilar na mesma data	NEGATIVO	Não
1,90167E+11	Espinosa	22/07/2019	60	56	Feminino	Não	Não	Não	Não se aplica	0	0	0	0	0	0	0	Não sei	Sim	Sim		22/07/2019 Realizada coletas venosa e capilar na mesma data	NEGATIVO	Não
1,90167E+11	Espinosa	22/07/2019	57	54	Feminino	Não	Não	Não	Não se aplica	0	0	0	0	0	0	0	Sim	Sim	Sim		22/07/2019 Realizada coletas venosa e capilar na mesma data	NEGATIVO	Não
1,90167E+11	Espinosa	22/07/2019	70	66	Masculino	Não	Não	Não	Não se aplica	0	0	0	0	0	0	0	Sim	Sim	Sim		22/07/2019 Realizada coletas venosa e capilar na mesma data	NEGATIVO	Não
1,90167E+11	Espinosa	22/07/2019	43	39	Masculino	Não	Não	Sim	Tio, tia por parte de mãe	0	0	1	0	1	0	0	Sim	Sim	Não		22/07/2019 Realizada coletas venosa e capilar na mesma data	NEGATIVO	Não
1,90167E+11	Espinosa	22/07/2019	59	55	Masculino	Não	Não	Não	Não se aplica	0	0	0	0	0	0	0	Não sei	Sim	Sim		22/07/2019 Realizada coletas venosa e capilar na mesma data	NEGATIVO	Não
1,90167E+11	Espinosa	22/07/2019	47	43	Feminino	Não sei	Não	Sim	Irmãos, irmãs, pai, mãe	0	0	0	1	1	1	1	Não sei	Sim	Sim		22/07/2019 Realizada coletas venosa e capilar na mesma data	NEGATIVO	Não
1,90167E+11	Espinosa	22/07/2019	38	35	Feminino	Não	Não	Sim	Pai, mãe	0	0	0	1	1	0	0	Não	Sim	Sim		22/07/2019 Realizada coletas venosa e capilar na mesma data	NEGATIVO	Não
1,90167E+11	Espinosa	22/07/2019	71	67	Feminino	Não	Não	Sim	Irmãos, irmãs	0	0	0	0	0	1	1	Não	Não	Não		22/07/2019 Realizada coletas venosa e capilar na mesma data	NEGATIVO	Não
1,90167E+11	Espinosa	22/07/2019	61	58	Feminino	Não	Não	Sim	Irmãos, irmãs	0	0	0	0	0	1	1	Não sei	Sim	Sim		22/07/2019 Realizada coletas venosa e capilar na mesma data	NEGATIVO	Não
1,90167E+11	Espinosa	22/07/2019	65	61	Feminino	Não	Não	Não	Não se aplica	0	0	0	0	0	0	0	Sim	Sim	Sim		22/07/2019 Realizada coletas venosa e capilar na mesma data	NEGATIVO	Não
1,90167E+11	Espinosa	22/07/2019	59	56	Feminino	Não	Não	Sim	Irmãos, irmãs	0	0	0	0	0	1	1	Sim	Sim	Sim		22/07/2019 Realizada coletas venosa e capilar na mesma data	NEGATIVO	Não
1,90167E+11	Espinosa	22/07/2019	56	52	Feminino	Não	Não	Sim	Irmãos, irmãs, pai, mãe	0	0	0	1	1	1	1	Não	Sim	Sim		22/07/2019 Realizada coletas venosa e capilar na mesma data	NEGATIVO	Não
1,90167E+11	Espinosa	22/07/2019	65	61	Feminino	Não	Não	Não	Não se aplica	0	0	0	0	0	0	0	Não	Sim	Sim		22/07/2019 Realizada apenas coletas venosa .	NEGATIVO	Não
1,90167E+11	Espinosa	22/07/2019	54	50	Feminino	Não	Não	Não	Não se aplica	0	0	0	0	0	0	0		Não	Sim		22/07/2019 Realizada coletas venosa e capilar na mesma data	NEGATIVO	Não
1,90167E+11	Espinosa	22/07/2019	69	65	Masculino	Não	Não	Não	Não se aplica	0	0	0	0	0	0	0	Sim	Sim	Sim		22/07/2019 Realizada coletas venosa e capilar na mesma data	NEGATIVO	Não
1,90167E+11	Espinosa	22/07/2019	32	28	Masculino	Não	Não	Não sei	Não se aplica	0	0	0	0	0	0	0	Não sei	Sim	Sim		22/07/2019 Realizada coletas venosa e capilar na mesma data	NEGATIVO	Não
1,90167E+11	Espinosa	22/07/2019	68	64	Masculino	Não	Não	Não	Não se aplica	0	0	0	0	0	0	0	Não sei	Sim	Sim		22/07/2019 Realizada coletas venosa e capilar na mesma data	NEGATIVO	Não
1,90167E+11	Espinosa	22/07/2019	50	46	Feminino	Não	Não	Não	Não se aplica	0	0	0	0	0	0	0	Não sei	Sim	Não		22/07/2019 Realizada coletas venosa e capilar na mesma data	NEGATIVO	Não
1,90167E+11	Espinosa	22/07/2019	81	78	Feminino	Não	Não	Não	Não se aplica	0	0	0	0	0	0	0	Não	Sim	Sim		22/07/2019 Realizada coletas venosa e capilar na mesma data	NEGATIVO	Não
1,90167E+11	Espinosa	22/07/2019	59	55	Masculino	Não	Não	Não	Não se aplica	0	0	0	0	0	0	0	Sim	Sim	Sim		22/07/2019 Realizada coletas venosa e capilar na mesma data	POSITIVO	Não
1,90167E+11	Espinosa	22/07/2019	44	41	Masculino	Não	Não	Não	Não se aplica	0	0	0	0	0	0	0	Não sei	Sim	Sim		22/07/2019 Realizada coletas venosa e capilar na mesma data	NEGATIVO	Não
1,90167E+11	Espinosa	22/07/2019	61	57	Feminino	Não	Não	Sim	Irmãos, irmãs, pai, mãe	0	0	0	1	1	1	1	Não	Sim	Sim		22/07/2019 Realizada coletas venosa e capilar na mesma data	NEGATIVO	Não
1,90167E+11	Espinosa	22/07/2019	43	39	Masculino	Não	Não	Sim	Pai, mãe	0	0	0	1	1	0	0	Não sei	Sim	Sim		22/07/2019 Realizada coletas venosa e capilar na mesma data	NEGATIVO	Não
1,90167E+11	Espinosa	23/07/2019	45	41	Feminino	Não	Não	Sim	Irmãos, irmãs	0	0	0	0	0	1	1	Sim	Sim	Sim		22/07/2019 Realizada coletas venosa e capilar na mesma data	NEGATIVO	Não
1,90167E+11	São Francisco	15/07/2019	41	38	Feminino	Não sei	Não	Não sei	Não se aplica	0	0	0	0	0	0	0	Não sei	Sim	Sim		15/07/2019 Realizada coletas venosa e capilar na mesma data	NEGATIVO	Não
1,90167E+11	São Francisco	15/07/2019	39	36	Feminino	Não	Não	Sim	Avó, avô	0	1	0	0	0	0	0	Não sei	Sim	Sim		15/07/2019 Realizada coletas venosa e capilar na mesma data	NEGATIVO	Não
1,90167E+11	São Francisco	15/07/2019	56	53	Feminino	Não	Não	Não sei	Não se aplica	0	0	0	0	0	0	0	Sim	Sim	Sim		15/07/2019 Realizada coletas venosa e capilar na mesma data	NEGATIVO	Não
1,90167E+11	São Francisco	15/07/2019	39	35	Feminino	Não	Não	Sim	Irmãos, irmãs	0	0	0	0	0	1	1	Não	Sim	Sim		15/07/2019 Realizada coletas venosa e capilar na mesma data	NEGATIVO	Não
1,90167E+11	São Francisco	15/07/2019	54	51	Feminino	Não	Não	Não	Não se aplica	0	0	0	0	0	0	0	Não	Sim	Não		15/07/2019 Realizada coletas venosa e capilar na mesma data	NEGATIVO	Não
1,90167E+11	São Francisco	15/07/2019	48	44	Feminino	Não	Não	Sim	Irmãos, irmãs, tio, tia por parte de pai	0	0	1	1	0	1	1	Não	Sim	Sim		15/07/2019 Realizada coletas venosa e capilar na mesma data	NEGATIVO	Não
1,90167E+11	São Francisco	15/07/2019	81	77	Feminino	Não	Não	Sim	Pai, mãe, filho, filha	1	0	0	1	1	0	0		Sim	Sim		15/07/2019 Realizada coletas venosa e capilar na mesma data	NEGATIVO	Não
1,90167E+11	São Francisco	15/07/2019	83	79	Masculino	Não	Não	Sim	Pai, mãe	0	0	0	1	1	0	0	Não sei	Sim	Sim		15/07/2019 Realizada coletas venosa e capilar na mesma data	NEGATIVO	Não
1,90167E+11	São Francisco	15/07/2019	40	37	Feminino	Não	Não	Sim	irmãos, pai, mãe, tio, tia por parte de mãe	0	0	1	1	1	0	1	Não sei	Sim	Sim		15/07/2019 Realizada coletas venosa e capilar na mesma data	NEGATIVO	Não
1,90167E+11	São Francisco	15/07/2019	71	67	Feminino	Não	Não	Não	Não se aplica	0	0	0	0	0	0	0	Não sei	Sim	Sim		15/07/2019 Realizada coletas venosa e capilar na mesma data	NEGATIVO	Não
1,90167E+11	São Francisco	15/07/2019			Feminino	Não	Não	Sim	Pai, mãe, filho, filha	1	0	0	1	1	0	0	Não sei	Sim	Sim		15/07/2019 Realizada coletas venosa e capilar na mesma data	NEGATIVO	Não
1,90167E+11	São Francisco	15/07/2019	61	58	Feminino	Não	Não	Não	Não se aplica	0	0	0	0	0	0	0	Sim	Sim	Sim		15/07/2019 Realizada coletas venosa e capilar na mesma data	POSITIVO	Sim
1,90167E+11	São Francisco	15/07/2019	45	42	Masculino	Não	Não	Não	Não se aplica	0	0	0	0	0	0	0	Não	Sim	Sim		15/07/2019 Realizada coletas venosa e capilar na mesma data	NEGATIVO	Não
1,90167E+11	São Francisco	15/07/2019	47	43	Feminino	Não	Não	Não	Não se aplica	0	0	0	0	0	0	0	Não sei	Sim	Sim		15/07/2019 Realizada coletas venosa e capilar na mesma data	NEGATIVO	Não
1,90167E+11	São Francisco	15/07/2019	51	47	Feminino	Não	Não	Sim	Pai, mãe	0	0	0	1	1	0	0	Não sei	Sim	Sim		15/07/2019 Realizada coletas venosa e capilar na mesma data	NEGATIVO	Não
1,90167E+11	São Francisco	15/07/2019	78	75	Feminino	Não	Não	Sim	Irmãos, irmãs	0	0	0	0	0	1	1	Sim	Sim	Sim		15/07/2019 Realizada coletas venosa e capilar na mesma data	NEGATIVO	Não
1,90167E+11	São Francisco	15/07/2019	30	26	Feminino	Não	Não	Sim	Pai, mãe	0	0	0	1	1	0	0	Não sei	Sim	Não		15/07/2019 Realizada coletas venosa e capilar na mesma data	NEGATIVO	Não
1,90167E+11	São Francisco	15/07/2019	24	20	Feminino	Não	Não	Sim	Pai, mãe	0	0	0	1	1	0	0	Não	Não	Não		15/07/2019 Realizada coletas venosa e capilar na mesma data	NEGATIVO	Não
1,90167E+11	São Francisco	25/07/2019	48	44	Feminino	Sim	Não	Sim	Avó, avô	0	1	0	0	0	0	0	Sim	Sim	Sim		25/07/2019 Realizadas coletas venosa e capilar na mesma data	NEGATIVO	Não
1,90167E+11	São Francisco	15/07/2019	29	25	Masculino	Não	Não	Não	Não se aplica	0	0	0	0	0	0	0	Sim	Não	Não		15/07/2019 Realizada coletas venosa e capilar na mesma data	NEGATIVO	Não
1,90167E+11	São Francisco	25/07/2019	84	80	Masculino	Não	Não	Não	Não se aplica	0	0	0	0	0	0	0	Sim	Sim	Sim		25/07/2019 Realizadas coletas venosa e capilar na mesma data	NEGATIVO	Não
1,90167E+11	São Francisco	12/08/2019	56	53	Feminino	Não	Não se aplica	Não	Não se aplica	0	0	0	0	0	0	0	Sim	Sim	Não		12/08/2019 Realizada coletas venosa	NEGATIVO	Não
1,90167E+11	São Francisco	12/08/2019	60	56	Feminino	Não	Não	Sim	Tio, tia por parte de mãe	0	0	1	0	1	0	0	Não sei	Sim	Sim		12/08/2019 Realizada coletas venosa	POSITIVO	Sim
1,90167E+11	São Francisco	25/07/2019	50	46	Masculino	Não	Não	Não	Não se aplica	0	0	0	0	0	0	0	Não	Sim	Sim		25/07/2019 Realizadas coletas venosa e capilar na mesma data	NEGATIVO	Não
1,90167E+11	São Francisco	25/07/2019	46	42	Masculino	Não	Não	Sim	Irmãos, irmãs, pai, mãe	0	0	0	1	1	1	1	Não sei	Não sei	Sim		25/07/2019 Realizadas coletas venosa e capilar na mesma data	NEGATIVO	Não
1,90167E+11	São Francisco	12/08/2019	43	39	Masculino	Não	Não	Não	Não se aplica	0	0	0	0	0	0	0	Não sei	Sim	Sim		12/08/2019 Realizada coletas venosa	NEGATIVO	Não
1,90167E+11	São Francisco	25/07/2019	43	40	Feminino	Não	Não	Sim	Irmãos, irmãs, pai, mãe	0	0	0	1	1	1	1	Não sei	Sim	Sim		25/07/2019 Realizadas coletas venosa e capilar na mesma data	NEGATIVO	Não
1,90167E+11	São Francisco	15/07/2019	82	79	Masculino	Não	Não	Não	Não se aplica	0	0	0	0	0	0	0	Não	Sim	Sim		15/07/2019 Realizada coletas venosa e capilar na mesma data	NEGATIVO	Não
1,90167E+11	São Francisco	15/07/2019	80	76	Feminino	Não	Não	Não	Não se aplica	0	0	0	0	0	0	0	Não	Sim	Sim		15/07/2019 Realizada coletas venosa e capilar na mesma data	NEGATIVO	Não
1,90167E+11	São Francisco	15/07/2019	42	38	Masculino	Não	Não	Sim	Pai, mãe	0	0	0	1	1	0	0	Não	Não	Não		15/07/2019 Realizada apenas coleta capilar, Paciente de dificil punção venosa.	NEGATIVO	Não
1,90167E+11	São Francisco	15/07/2019	22	19	Masculino	Não	Não	Sim	Tio, tia por parte de mãe	0	0	1	0	1	0	0	Não	Sim	Não		15/07/2019 Realizada coletas venosa e capilar na mesma data	NEGATIVO	Não
1,90167E+11	São Francisco	15/07/2019	34	31	Feminino	Não	Não	Sim	Tio, tia por parte de mãe	0	0	1	0	1	0	0	Não	Não	Não		15/07/2019 Realizada coletas venosa e capilar na mesma data	NEGATIVO	Não
1,90167E+11	São Francisco	15/07/2019	75	71	Masculino	Não	Não	Não	Não se aplica	0	0	0	0	0	0	0	Não	Sim	Sim		15/07/2019 Realizada coletas venosa e capilar na mesma data	NEGATIVO	Não
1,90167E+11	São Francisco	15/07/2019	36	32	Feminino	Não	Não	Sim	Avó, avô	0	1	0	0	0	0	0	Sim	Não	Não		15/07/2019 Realizada coletas venosa e capilar na mesma data	NEGATIVO	Não
1,90167E+11	São Francisco	15/07/2019	78	74	Feminino	Não	Não	Sim	Irmãos, irmãs	0	0	0	0	0	1	1	Sim	Sim	Sim		15/07/2019 Realizada coletas venosa e capilar na mesma data	NEGATIVO	Não
1,90167E+11	São Francisco	15/07/2019	46	43	Feminino	Não	Não	Não sei	Não se aplica	0	0	0	0	0	0	0	Não sei	Não	Sim		15/07/2019 Realizada coletas venosa e capilar na mesma data	NEGATIVO	Não
1,90167E+11	São Francisco	15/07/2019	59	56	Masculino	Não	Não	Não	Não se aplica	0	0	0	0	0	0	0	Sim	Sim	Sim		15/07/2019 Realizada coletas venosa e capilar na mesma data	NEGATIVO	Não
1,90167E+11	São Francisco	15/07/2019	64	61	Feminino	Não sei	Não	Não	Não se aplica	0	0	0	0	0	0	0	Sim	Sim	Sim		15/07/2019 Realizada coletas venosa e capilar na mesma data	NEGATIVO	Não
1,90167E+11	São Francisco	15/07/2019	62	58	Masculino	Não	Não se aplica	Não sei	Não se aplica	0	0	0	0	0	0	0	Não sei	Não	Sim		15/07/2019 Realizada coletas venosa e capilar na mesma data	NEGATIVO	Não
1,90167E+11	São Francisco	15/07/2019	69	65	Feminino	Não sei	Não	Não	Não se aplica	0	0	0	0	0	0	0	Sim	Sim	Sim		15/07/2019 Realizada coletas venosa e capilar na mesma data	NEGATIVO	Não
1,90167E+11	São Francisco	15/07/2019	28	25	Feminino	Não	Não	Sim	Pai, mãe tio, tia por parte de mãe e pai	0	0	1	1	1	0	0	Não	Sim	Sim		15/07/2019 Realizada coletas venosa e capilar na mesma data	NEGATIVO	Não
1,90167E+11	São Francisco	15/07/2019	54	50	Masculino	Não	Não	Não	Não se aplica	0	0	0	0	0	0	0	Não	Sim	Sim		15/07/2019 Realizada coletas venosa e capilar na mesma data	NEGATIVO	Não
1,90167E+11	São Francisco	15/07/2019	72	68	Feminino	Não	Não	Não	Não se aplica	0	0	0	0	0	0	0	Sim	Sim	Sim		15/07/2019 Realizada coletas venosa e capilar na mesma data	NEGATIVO	Não
1,90167E+11	São Francisco	15/07/2019	39	36	Feminino	Não	Não	Sim	Pai, mãe	0	0	0	1	1	0	0	Não	Não	Não		15/07/2019 Realizada coletas venosa e capilar na mesma data	NEGATIVO	Não
1,90167E+11	São Francisco	15/07/2019	35	32	Feminino	Não	Não	Não	Não se aplica	0	0	0	0	0	0	0	Não	Não	Não		15/07/2019 Realizada coletas venosa e capilar na mesma data	NEGATIVO	Não
1,90167E+11	São Francisco	15/07/2019	31	27	Feminino	Não	Não	Sim	Pai, mãe	0	0	0	1	1	0	0	Não	Sim	Não		15/07/2019 Realizada coletas venosa e capilar na mesma data	NEGATIVO	Não
1,90167E+11	São Francisco	15/07/2019	47	43	Feminino	Não	Não	Sim	Irmãos, irmãs	0	0	0	0	0	1	1	Não	Sim	Sim		15/07/2019 Realizada coletas venosa e capilar na mesma data	NEGATIVO	Não
1,90167E+11	São Francisco	15/07/2019	59	56	Feminino	Não	Não	Não	Não se aplica	0	0	0	0	0	0	0	Sim	Sim	Sim		15/07/2019 Realizada coletas venosa e capilar na mesma data	NEGATIVO	Não
1,90167E+11	São Francisco	15/07/2019	69	65	Feminino	Não	Não	Não sei	Não se aplica	0	0	0	0	0	0	0	Não sei	Sim	Sim		15/07/2019 Realizada coletas venosa e capilar na mesma data	NEGATIVO	Não
1,90167E+11	São Francisco	15/07/2019	60	56	Feminino	Sim	Não	Sim	Pai, mãe	0	0	0	1	1	0	0	Sim	Sim	Sim		15/07/2019 Realizada coletas venosa e capilar na mesma data	NEGATIVO	Não
1,90167E+11	São Francisco	15/07/2019	25	22	Feminino	Não	Não	Sim	Pai, mãe	0	0	0	1	1	0	0	Não	Não	Não		15/07/2019 Realizada coletas venosa e capilar na mesma data	NEGATIVO	Não
1,90167E+11	São Francisco	15/07/2019	83	79	Feminino	Não	Não	Não	Não se aplica	0	0	0	0	0	0	0	Não	Sim	Sim		15/07/2019 Realizada coletas venosa e capilar na mesma data	NEGATIVO	Não
1,90167E+11	São Francisco	15/07/2019	28	25	Masculino	Não	Não	Sim	Irmãos, irmãs	0	0	0	0	0	1	1	Não	Sim	Sim		15/07/2019 Realizada coletas venosa e capilar na mesma data	NEGATIVO	Não
1,90167E+11	São Francisco	15/07/2019	64	61	Feminino	Não	Não	Não	Não se aplica	0	0	0	0	0	0	0	Não	Sim	Sim		15/07/2019 Realizada coletas venosa e capilar na mesma data	NEGATIVO	Não
1,90167E+11	São Francisco	15/07/2019	71	68	Masculino	Não	Não	Não	Não se aplica	0	0	0	0	0	0	0	Sim	Sim	Sim		15/07/2019 Realizada coletas venosa e capilar na mesma data	NEGATIVO	Não
1,90167E+11	São Francisco	15/07/2019	25	21	Feminino	Não	Não	Não	Não se aplica	0	0	0	0	0	0	0	Não	Não	Não		15/07/2019 Realizada coletas venosa e capilar na mesma data	NEGATIVO	Não
1,90167E+11	São Francisco	15/07/2019	79	75	Feminino	Não	Não	Não	Não se aplica	0	0	0	0	0	0	0	Não	Sim	Sim		15/07/2019 Realizada coletas venosa e capilar na mesma data	NEGATIVO	Não
1,90167E+11	São Francisco	15/07/2019	67	64	Feminino	Não	Não	Sim	Irmãos, irmãs	0	0	0	0	0	1	1	Não	Sim	Sim		15/07/2019 Realizada coletas venosa e capilar na mesma data	NEGATIVO	Não
1,90167E+11	São Francisco	15/07/2019	85	81	Masculino	Não	Não	Não	Não se aplica	0	0	0	0	0	0	0	Não	Sim	Sim		15/07/2019 Realizada coletas venosa e capilar na mesma data	NEGATIVO	Não
1,90167E+11	São Francisco	15/07/2019	64	60	Feminino	Não	Não	Não	Não se aplica	0	0	0	0	0	0	0	Não	Sim	Sim		15/07/2019 Realizada coletas venosa e capilar na mesma data	NEGATIVO	Não
1,90167E+11	São Francisco	15/07/2019	61	57	Masculino	Não	Não	Sim	Irmãos, irmãs, pai, mãe	0	0	0	1	1	1	1	Não	Sim	Sim		15/07/2019 Realizada coletas venosa e capilar na mesma data	POSITIVO	Sim
1,90167E+11	São Francisco	15/07/2019	46	42	Feminino	Não	Não	Não	Não se aplica	0	0	0	0	0	0	0	Não	Sim	Sim		15/07/2019 Realizada coletas venosa e capilar na mesma data	NEGATIVO	Não
1,90167E+11	São Francisco	15/07/2019	43	40	Feminino	Não	Não	Sim	Tio, tia por parte de pai	0	0	1	1	0	0	0	Não	Sim	Sim		15/07/2019 Realizada coletas venosa e capilar na mesma data	NEGATIVO	Não
1,90167E+11	São Francisco	15/07/2019	71	67	Feminino	Não	Não	Não	Não se aplica	0	0	0	0	0	0	0	Não	Sim	Sim		15/07/2019 Realizada coletas venosa e capilar na mesma data	NEGATIVO	Não
1,90167E+11	São Francisco	15/07/2019	75	71	Masculino	Não	Não	Não	Não se aplica	0	0	0	0	0	0	0	Não	Sim	Sim		15/07/2019 Realizada coletas venosa e capilar na mesma data	NEGATIVO	Não
1,90167E+11	São Francisco	15/07/2019	80	77	Feminino	Não	Não	Não	Não se aplica	0	0	0	0	0	0	0	Não	Sim	Sim		15/07/2019 Realizada coletas venosa e capilar na mesma data	NEGATIVO	Não
1,90167E+11	São Francisco	15/07/2019	35	31	Masculino	Não	Não	Não	Não se aplica	0	0	0	0	0	0	0	Não	Sim	Sim		15/07/2019 Realizada coletas venosa e capilar na mesma data	NEGATIVO	Não
1,90167E+11	São Francisco	15/07/2019	80	76	Feminino	Não	Não	Não	Não se aplica	0	0	0	0	0	0	0	Não	Sim	Não		15/07/2019 Realizada coletas venosa e capilar na mesma data	NEGATIVO	Não
1,90167E+11	São Francisco	15/07/2019	37	33	Masculino	Não	Não	Sim	Pai, mãe, tio, tia por parte de pai	0	0	1	1	1	0	0	Não	Sim	Não		15/07/2019 Realizada coletas venosa e capilar na mesma data	NEGATIVO	Não
1,90167E+11	São Francisco	15/07/2019	47	43	Masculino	Não	Não	Sim	Pai, mãe	0	0	0	1	1	0	0	Sim	Sim	Sim		15/07/2019 Realizada coletas venosa e capilar na mesma data	NEGATIVO	Não
1,90167E+11	São Francisco	15/07/2019	74	71	Feminino	Não	Não	Não	Não se aplica	0	0	0	0	0	0	0	Não	Sim	Não		15/07/2019 Realizada coletas venosa e capilar na mesma data	NEGATIVO	Não
1,90167E+11	São Francisco	15/07/2019	24	20	Feminino	Não	Não	Sim	Tio, tia por parte de mãe	0	0	1	0	1	0	0	Não	Não	Não		15/07/2019 Realizada coletas venosa e capilar na mesma data	NEGATIVO	Não
1,90167E+11	São Francisco	15/07/2019	46	43	Feminino	Não	Não	Não	Não se aplica	0	0	0	0	0	0	0	Não	Sim	Sim		15/07/2019 Realizada coletas venosa e capilar na mesma data	NEGATIVO	Não
1,90167E+11	São Francisco	15/07/2019			Feminino	Não	Não	Sim	Tio, tia por parte de pai e por parte de mãe	0	0	1	1	1	0	0	Não	Não	Não		15/07/2019 Realizada coletas venosa e capilar na mesma data	NEGATIVO	Não
1,90167E+11	São Francisco	15/07/2019	47	43	Feminino	Não	Não	Sim	Tio, tia por parte de pai	0	0	1	1	0	0	0	Não	Sim	Não		15/07/2019 Realizada coletas venosa e capilar na mesma data	POSITIVO	Sim
1,90167E+11	São Francisco	15/07/2019	56	53	Masculino	Não	Não	Não	Não se aplica	0	0	0	0	0	0	0	Não	Sim	Sim		15/07/2019 Realizada coletas venosa e capilar na mesma data	NEGATIVO	Não
1,90167E+11	São Francisco	15/07/2019	75	72	Feminino	Não	Não	Sim	Irmãos, irmãs	0	0	0	0	0	1	1	Sim	Sim	Sim		15/07/2019 Realizada coletas venosa e capilar na mesma data	NEGATIVO	Não
1,90167E+11	São Francisco	15/07/2019	78	74	Masculino	Não	Não	Não	Não se aplica	0	0	0	0	0	0	0	Não	Sim	Sim		15/07/2019 Realizada coletas venosa e capilar na mesma data	NEGATIVO	Não
1,90167E+11	São Francisco	25/07/2019	55	51	Masculino	Não	Não	Não	Não se aplica	0	0	0	0	0	0	0	Não sei	Sim	Sim		25/07/2019 Realizadas coletas venosa e capilar na mesma data	NEGATIVO	Não
1,90167E+11	São Francisco	25/07/2019	52	48	Feminino	Não	Não	Sim	Pai, mãe	0	0	0	1	1	0	0	Não sei	Sim	Sim		25/07/2019 Realizadas coletas venosa e capilar na mesma data	NEGATIVO	Não
1,90167E+11	São Francisco	25/07/2019	65	61	Feminino	Não	Não	Não	Não se aplica	0	0	0	0	0	0	0	Não sei	Sim	Sim		25/07/2019 Realizadas coletas venosa e capilar na mesma data	NEGATIVO	Não
1,90167E+11	São Francisco	25/07/2019	56	52	Feminino	Não	Não	Não sei	Não se aplica	0	0	0	0	0	0	0	Não	Sim	Sim		25/07/2019 Realizadas coletas venosa e capilar na mesma data	POSITIVO	Sim
1,90167E+11	São Francisco	25/07/2019	39	35	Feminino	Não	Não	Sim	Tio, tia por parte de pai	0	0	1	1	0	0	0	Não	Não	Sim		25/07/2019 Realizadas coletas venosa e capilar na mesma data	NEGATIVO	Não
1,90167E+11	São Francisco	25/07/2019	73	69	Masculino	Não	Não	Não	Não se aplica	0	0	0	0	0	0	0	Não	Não	Não		25/07/2019 Realizadas coletas venosa e capilar na mesma data	NEGATIVO	Não
1,90167E+11	São Francisco	25/07/2019	62	58	Masculino	Sim	Não	Não	Não se aplica	0	0	0	0	0	0	0	Sim	Sim	Sim		25/07/2019 Realizadas coletas venosa e capilar na mesma data	NEGATIVO	Não
1,90167E+11	São Francisco	25/07/2019	76	73	Feminino	Não	Não	Não	Não se aplica	0	0	0	0	0	0	0	Não	Não	Não		25/07/2019 Realizadas coletas venosa e capilar na mesma data	NEGATIVO	Não
1,90167E+11	São Francisco	25/07/2019	55	51	Masculino	Não	Não	Não	Não se aplica	0	0	0	0	0	0	0	Sim	Sim	Sim		25/07/2019 Realizadas coletas venosa e capilar na mesma data	NEGATIVO	Não
1,90167E+11	São Francisco	25/07/2019	47	43	Feminino	Não	Não	Não	Não se aplica	0	0	0	0	0	0	0	Não	Sim	Não		25/07/2019 Realizadas coletas venosa e capilar na mesma data	NEGATIVO	Não
1,90167E+11	São Francisco	25/07/2019	48	45	Feminino	Não	Não	Não	Não se aplica	0	0	0	0	0	0	0	Não	Sim	Sim		25/07/2019 Realizadas coletas venosa e capilar na mesma data	NEGATIVO	Não
1,90167E+11	São Francisco	25/07/2019	67	64	Masculino	Não	Não	Sim	Irmãos, irmãs	0	0	0	0	0	1	1	Sim	Sim	Sim		25/07/2019 Realizadas coletas venosa e capilar na mesma data	POSITIVO	Sim
1,90167E+11	São Francisco	25/07/2019	25	22	Feminino	Não	Não	Não	Não se aplica	0	0	0	0	0	0	0	Não	Sim	Sim		25/07/2019 Realizadas coletas venosa e capilar na mesma data	NEGATIVO	Não
1,90167E+11	São Francisco	25/07/2019	84	80	Masculino	Não	Não	Sim	Irmãos, irmãs, tio, tia por parte de pai	0	0	1	1	0	1	1	Sim	Sim	Sim		25/07/2019 Realizadas coletas venosa e capilar na mesma data	NEGATIVO	Não
1,90167E+11	São Francisco	25/07/2019	37	33	Feminino	Não	Não	Não	Não se aplica	0	0	0	0	0	0	0	Não	Não	Não		25/07/2019 Realizadas coletas venosa e capilar na mesma data	NEGATIVO	Não
1,90167E+11	São Francisco	25/07/2019	45	41	Feminino	Não	Não	Não	Não se aplica	0	0	0	0	0	0	0	Não	Sim	Não		25/07/2019 Realizadas coletas venosa e capilar na mesma data	NEGATIVO	Não
1,90167E+11	São Francisco	25/07/2019	41	37	Feminino	Não	Não	Sim	Pai, mãe	0	0	0	1	1	0	0	Não	Não	Não		25/07/2019 Realizadas coletas venosa e capilar na mesma data	NEGATIVO	Não
1,90167E+11	São Francisco	25/07/2019	59	55	Feminino	Não	Não	Não sei	Não se aplica	0	0	0	0	0	0	0	Não sei	Sim	Sim		25/07/2019 Realizadas coletas venosa e capilar na mesma data	NEGATIVO	Não
1,90167E+11	São Francisco	25/07/2019	56	52	Feminino	Não	Não	Não	Não se aplica	0	0	0	0	0	0	0	Não sei	Sim	Sim		25/07/2019 Realizadas coletas venosa e capilar na mesma data	NEGATIVO	Não
1,90167E+11	São Francisco	25/07/2019	45	42	Feminino	Não	Não	Sim	Pai, mãe	0	0	0	1	1	0	0	Não sei	Sim	Não		25/07/2019 Realizadas coletas venosa e capilar na mesma data	NEGATIVO	Não
1,90167E+11	São Francisco	25/07/2019	47	43	Feminino	Não	Não	Não sei	Não se aplica	0	0	0	0	0	0	0	Não sei	Sim	Sim		25/07/2019 Realizadas coletas venosa e capilar na mesma data	NEGATIVO	Não
1,90167E+11	São Francisco	25/07/2019	61	57	Feminino	Não	Não	Não	Não se aplica	0	0	0	0	0	0	0	Não sei	Sim	Não		25/07/2019 Realizadas coletas venosa e capilar na mesma data	NEGATIVO	Não
1,90167E+11	São Francisco	25/07/2019	55	51	Masculino	Não	Não	Não	Não se aplica	0	0	0	0	0	0	0	Não	Sim	Sim		25/07/2019 Realizadas coletas venosa e capilar na mesma data	NEGATIVO	Não
1,90167E+11	São Francisco	25/07/2019	66	62	Masculino	Não	Não	Não sei	Não se aplica	0	0	0	0	0	0	0	Sim	Sim	Não		25/07/2019 Realizadas coletas venosa e capilar na mesma data	NEGATIVO	Não
1,90167E+11	São Francisco	15/07/2019	45	41	Masculino	Não	Não	Sim	Pai, mãe	0	0	0	1	1	0	0	Não	Sim	Sim		15/07/2019 Realizada coletas venosa e capilar na mesma data	NEGATIVO	Não
1,90167E+11	São Francisco	15/07/2019	67	64	Feminino	Não	Não	Sim	Pai, mãe	0	0	0	1	1	0	0	Não sei	Sim	Sim		15/07/2019 Realizada coletas venosa e capilar na mesma data	NEGATIVO	Não
1,90167E+11	São Francisco	15/07/2019	74	71	Feminino	Não	Não	Sim	Filho, filha	1	0	0	0	0	0	0	Sim	Sim	Sim		15/07/2019 Realizada coletas venosa e capilar na mesma data	NEGATIVO	Não
1,90167E+11	São Francisco	15/07/2019	59	56	Feminino	Não	Não	Não	Não se aplica	0	0	0	0	0	0	0	Sim	Sim	Sim		15/07/2019 Realizada coletas venosa e capilar na mesma data	NEGATIVO	Não
1,90167E+11	São Francisco	15/07/2019	60	57	Masculino	Não	Não	Não sei	Não se aplica	0	0	0	0	0	0	0	Não sei	Sim	Sim		15/07/2019 Realizada coletas venosa e capilar na mesma data	NEGATIVO	Não
1,90167E+11	São Francisco	15/07/2019	46	43	Masculino	Não	Não	Sim	Pai, mãe	0	0	0	1	1	0	0	Não sei	Sim	Sim		15/07/2019 Realizada coletas venosa e capilar na mesma data	NEGATIVO	Não
1,90167E+11	São Francisco	15/07/2019	42	39	Feminino	Não	Não	Sim	Tio, tia por parte de mãe	0	0	1	0	1	0	0	Não sei	Sim	Não		15/07/2019 Realizada coletas venosa e capilar na mesma data	NEGATIVO	Não
1,90167E+11	São Francisco	15/07/2019	61	57	Feminino	Não	Não	Sim	Pai, mãe	0	0	0	1	1	0	0	Não sei	Sim	Sim		15/07/2019 Realizada coletas venosa e capilar na mesma data	NEGATIVO	Não
1,90167E+11	São Francisco	15/07/2019	64	61	Feminino	Não	Não	Não sei	Não se aplica	0	0	0	0	0	0	0	Sim	Sim	Sim		15/07/2019 Realizada coletas venosa e capilar na mesma data	NEGATIVO	Não
1,90167E+11	São Francisco	15/07/2019	38	34	Feminino	Não	Não	Não	Não se aplica	0	0	0	0	0	0	0	Não	Sim	Sim		15/07/2019 Realizada coletas venosa e capilar na mesma data	NEGATIVO	Não
1,90167E+11	São Francisco	15/07/2019	82	79	Feminino	Não	Não	Não	Não se aplica	0	0	0	0	0	0	0	Sim	Sim	Sim		15/07/2019 Realizada coletas venosa e capilar na mesma data	NEGATIVO	Não
1,90167E+11	São Francisco	15/07/2019	56	53	Feminino	Não	Não	Não	Não se aplica	0	0	0	0	0	0	0	Não	Sim	Sim		15/07/2019 Realizada coletas venosa e capilar na mesma data	NEGATIVO	Não
1,90167E+11	São Francisco	15/07/2019	31	27	Feminino	Não	Não	Sim	Avó, avô	0	1	0	0	0	0	0	Não sei	Sim	Sim		15/07/2019 Realizada coletas venosa e capilar na mesma data	NEGATIVO	Não
1,90167E+11	São Francisco	15/07/2019	24	20	Feminino	Não	Não	Sim	Pai, mãe	0	0	0	1	1	0	0	Não sei	Sim	Não		15/07/2019 Realizada coletas venosa e capilar na mesma data	NEGATIVO	Não
1,90167E+11	São Francisco	15/07/2019	56	53	Feminino	Não	Sim	Sim	Irmãos, irmãs, pai, mãe	0	0	0	1	1	1	1	Sim	Sim	Sim		15/07/2019 Realizada coletas venosa e capilar na mesma data	NEGATIVO	Não
1,90167E+11	São Francisco	15/07/2019	57	54	Feminino	Não	Não	Não	Não se aplica	0	0	0	0	0	0	0	Não sei	Sim	Sim		15/07/2019 Realizada coletas venosa e capilar na mesma data	NEGATIVO	Não
1,90167E+11	São Francisco	15/07/2019	76	73	Feminino	Não	Não	Não	Não se aplica	0	0	0	0	0	0	0	Sim	Sim	Sim		15/07/2019 Realizada coletas venosa e capilar na mesma data	NEGATIVO	Não
1,90167E+11	São Francisco	15/07/2019	57	53	Feminino	Não	Não	Não	Não se aplica	0	0	0	0	0	0	0	Não	Sim	Sim		15/07/2019 Realizada coletas venosa e capilar na mesma data	POSITIVO	Sim
1,90167E+11	São Francisco	15/07/2019	51	48	Feminino	Não	Não	Sim	Pai, mãe, filho, filha, avó, avô, tio, tia por parte de mãe	1	1	1	1	1	0	0	Não sei	Sim	Sim		15/07/2019 Realizada coletas venosa e capilar na mesma data	NEGATIVO	Não
1,90167E+11	São Francisco	15/07/2019	58	54	Masculino	Não	Não	Não sei	Não se aplica	0	0	0	0	0	0	0	Não	Sim	Não		15/07/2019 Realizada coletas venosa e capilar na mesma data	NEGATIVO	Não
1,90167E+11	São Francisco	15/07/2019	68	65	Feminino	Não	Não	Sim	Irmãos, irmãs, pai, mãe	0	0	0	1	1	1	1	Sim	Sim	Sim		15/07/2019 Realizada coletas venosa e capilar na mesma data	NEGATIVO	Não
1,90167E+11	São Francisco	15/07/2019	58	54	Feminino	Não	Não	Não	Não se aplica	0	0	0	0	0	0	0	Não	Sim	Sim		15/07/2019 Realizada coletas venosa e capilar na mesma data	NEGATIVO	Não
1,90167E+11	São Francisco	15/07/2019	75	71	Feminino	Não	Não	Não	Não se aplica	0	0	0	0	0	0	0	Não	Sim	Sim		15/07/2019 Realizada coletas venosa e capilar na mesma data	NEGATIVO	Não
1,90167E+11	São Francisco	15/07/2019	84	80	Feminino	Não	Não	Não	Não se aplica	0	0	0	0	0	0	0	Sim	Sim	Sim		15/07/2019 Realizada coletas venosa e capilar na mesma data	NEGATIVO	Não
1,90167E+11	São Francisco	15/07/2019	68	65	Feminino	Não	Não	Não	Não se aplica	0	0	0	0	0	0	0	Não	Não sei	Não		15/07/2019 Realizada coletas venosa e capilar na mesma data	NEGATIVO	Não
1,90167E+11	São Francisco	25/07/2019	44	40	Feminino	Não	Não	Sim	Tio, tia por parte de pai	0	0	1	1	0	0	0	Não sei	Sim	Sim		25/07/2019 Realizadas coletas venosa e capilar na mesma data	NEGATIVO	Não
1,90167E+11	São Francisco	25/07/2019	46	43	Masculino	Não	Não	Não	Não se aplica	0	0	0	0	0	0	0	Não sei	Sim	Sim		25/07/2019 Realizadas coletas venosa e capilar na mesma data	NEGATIVO	Não
1,90167E+11	São Francisco	25/07/2019	32	29	Masculino	Não	Não	Sim	Avó, avô	0	1	0	0	0	0	0	Não sei	Sim	Sim		25/07/2019 Realizadas coletas venosa e capilar na mesma data	NEGATIVO	Não
1,90167E+11	São Francisco	25/07/2019	40	37	Feminino	Não	Não	Sim	Não se aplica	0	0	0	0	0	0	0	Não sei	Sim	Sim		25/07/2019 Realizadas coletas venosa e capilar na mesma data	NEGATIVO	Não
1,90167E+11	São Francisco	25/07/2019	27	24	Masculino	Não	Não	Não	Não se aplica	0	0	0	0	0	0	0	Não	Não	Não		25/07/2019 Realizadas coletas venosa e capilar na mesma data	NEGATIVO	Não
1,90167E+11	São Francisco	25/07/2019	38	35	Feminino	Não	Não	Sim	Tio, tia por parte de pai, tio, tia por parte de mãe	0	0	1	1	1	0	0	Não sei	Sim	Sim		25/07/2019 Realizadas coletas venosa e capilar na mesma data	NEGATIVO	Não
1,90167E+11	São Francisco	25/07/2019	70	67	Masculino	Não	Não	Sim	Irmãos, irmãs	0	0	0	0	0	1	1	Sim	Sim	Sim		25/07/2019 Realizadas coletas venosa e capilar na mesma data	NEGATIVO	Não
1,90167E+11	São Francisco	25/07/2019	59	55	Feminino	Não	Não	Não	Não se aplica	0	0	0	0	0	0	0	Não	Sim	Não		25/07/2019 Realizadas coletas venosa e capilar na mesma data	NEGATIVO	Não
1,90167E+11	São Francisco	25/07/2019	41	38	Masculino	Não	Não	Não sei	Não se aplica	0	0	0	0	0	0	0	Não sei	Sim	Sim		25/07/2019 Realizadas coletas venosa e capilar na mesma data	NEGATIVO	Não
1,90167E+11	São Francisco	25/07/2019	63	59	Masculino	Não	Não	Não	Não se aplica	0	0	0	0	0	0	0	Não sei	Sim	Sim		25/07/2019 Realizadas coletas venosa e capilar na mesma data	NEGATIVO	Não
1,90167E+11	São Francisco	25/07/2019	24	20	Feminino	Não	Não	Não	Não se aplica	0	0	0	0	0	0	0	Não	Sim	Sim		25/07/2019 Realizadas coletas venosa e capilar na mesma data	NEGATIVO	Não
1,90167E+11	São Francisco	25/07/2019	66	62	Masculino	Não	Não	Não	Não se aplica	0	0	0	0	0	0	0	Sim	Sim	Sim		25/07/2019 Realizadas coletas venosa e capilar na mesma data	NEGATIVO	Não
1,90167E+11	São Francisco	25/07/2019	63	60	Masculino	Não	Não	Não	Não se aplica	0	0	0	0	0	0	0	Não	Sim	Sim		25/07/2019 Realizadas coletas venosa e capilar na mesma data	NEGATIVO	Não
1,90167E+11	São Francisco	25/07/2019	57	53	Feminino	Não	Não	Sim	Irmãos, irmãs	0	0	0	0	0	1	1	Não	Sim	Sim		25/07/2019 Realizadas coletas venosa e capilar na mesma data	NEGATIVO	Não
1,90167E+11	São Francisco	25/07/2019	28	24	Feminino	Não	Não	Não sei	Não se aplica	0	0	0	0	0	0	0	Não	Sim	Sim		25/07/2019 Realizadas coletas venosa e capilar na mesma data	NEGATIVO	Não
1,90167E+11	São Francisco	25/07/2019	60	56	Feminino	Não	Não	Não sei	Não se aplica	0	0	0	0	0	0	0	Não sei	Sim	Sim		25/07/2019 Realizadas coletas venosa e capilar na mesma data	NEGATIVO	Não
1,90167E+11	São Francisco	25/07/2019	59	55	Masculino	Não	Não	Sim	Não se aplica	0	0	0	0	0	0	0	Sim	Sim	Sim		25/07/2019 Realizadas coletas venosa e capilar na mesma data	POSITIVO	Não
1,90167E+11	São Francisco	25/07/2019	56	52	Masculino	Não	Não	Não	Não se aplica	0	0	0	0	0	0	0	Não	Sim	Sim		25/07/2019 Realizadas coletas venosa e capilar na mesma data	NEGATIVO	Não
1,90167E+11	São Francisco	25/07/2019	50	47	Masculino	Não	Não	Sim	Irmãos, irmãs, pai, mãe	0	0	0	1	1	1	1	Sim	Não sei	Sim		25/07/2019 Realizadas coletas venosa e capilar na mesma data	NEGATIVO	Não
1,90167E+11	São Francisco	25/07/2019	48	45	Feminino	Não	Não	Não	Não se aplica	0	0	0	0	0	0	0	Não sei	Sim	Sim		25/07/2019 Realizadas coletas venosa e capilar na mesma data	NEGATIVO	Não
1,90167E+11	São Francisco	25/07/2019	43	39	Masculino	Não	Não		Pai, mãe	0	0	0	1	1	0	0	Não sei	Não sei	Sim		25/07/2019 Realizadas coletas venosa e capilar na mesma data	NEGATIVO	Não
1,90167E+11	São Francisco	25/07/2019	49	46	Masculino	Não	Não	Sim	Pai, mãe	0	0	0	1	1	0	0	Não	Sim	Sim		25/07/2019 Realizadas coletas venosa e capilar na mesma data	NEGATIVO	Não
1,90167E+11	São Francisco	25/07/2019	42	38	Masculino	Não	Não	Sim	Pai, mãe	0	0	0	1	1	0	0	Não sei	Sim	Sim		25/07/2019 Realizadas coletas venosa e capilar na mesma data	NEGATIVO	Não
1,90167E+11	São Francisco	25/07/2019	52	49	Masculino	Não	Não	Não sei	Não se aplica	0	0	0	0	0	0	0	Não sei	Sim	Sim		25/07/2019 Realizadas coletas venosa e capilar na mesma data	NEGATIVO	Não
1,90167E+11	São Francisco	25/07/2019	35	31	Masculino	Não	Não	Sim	Não se aplica	0	0	0	0	0	0	0	Não	Sim	Sim		25/07/2019 Realizadas coletas venosa e capilar na mesma data	NEGATIVO	Não
1,90167E+11	São Francisco	25/07/2019	39	35	Feminino	Não	Não	Sim	Tio, tia por parte de pai	0	0	1	1	0	0	0	Não sei	Não	Sim		25/07/2019 Realizadas coletas venosa e capilar na mesma data	NEGATIVO	Não
1,90167E+11	São Francisco	25/07/2019	56	52	Feminino	Não	Não	Sim	Pai, mãe	0	0	0	1	1	0	0	Não sei	Sim	Sim		25/07/2019 Realizadas coletas venosa e capilar na mesma data	NEGATIVO	Não
1,90167E+11	São Francisco	05/08/2019	45	41	Feminino	Não	Não	Sim	Irmãos, irmãs	0	0	0	0	0	1	1	Não sei	Sim	Não		05/08/2019 Realizadas coletas venosa e capilar na mesma data	POSITIVO	Sim
1,90167E+11	São Francisco	05/08/2019	54	51	Feminino	Não	Não	Não	Não se aplica	0	0	0	0	0	0	0	Não sei	Sim	Sim		05/08/2019 Realizadas coletas venosa e capilar na mesma data	NEGATIVO	Não
1,90167E+11	São Francisco	05/08/2019	55	52	Feminino	Não	Não	Não	Não se aplica	0	0	0	0	0	0	0	Não sei	Sim	Sim		05/08/2019 Realizadas coletas venosa e capilar na mesma data	NEGATIVO	Não
1,90167E+11	São Francisco	15/07/2019	84	80	Feminino	Não	Não	Não	Não se aplica	0	0	0	0	0	0	0	Não	Sim	Sim		15/07/2019 Realizada coletas venosa e capilar na mesma data	NEGATIVO	Não
1,90167E+11	São Francisco	25/07/2019	38	35	Feminino	Não	Não	Sim	Pai, mãe	0	0	0	1	1	0	0	Não sei	Sim	Não		25/07/2019 Realizadas coletas venosa e capilar na mesma data	NEGATIVO	Não
1,90167E+11	São Francisco	25/07/2019	43	40	Feminino	Não	Não	Não	Não se aplica	0	0	0	0	0	0	0	Não sei	Sim	Não		25/07/2019 Realizadas coletas venosa e capilar na mesma data	NEGATIVO	Não
1,90167E+11	São Francisco	25/07/2019	48	45	Masculino	Não	Não	Não	Não se aplica	0	0	0	0	0	0	0	Não sei	Sim	Não		25/07/2019 Realizadas coletas venosa e capilar na mesma data	NEGATIVO	Não
1,90167E+11	São Francisco	25/07/2019	24	21	Feminino	Não	Não	Não	Não se aplica	0	0	0	0	0	0	0	Não sei	Sim	Sim		25/07/2019 Realizadas coletas venosa e capilar na mesma data	NEGATIVO	Não
1,90167E+11	São Francisco	25/07/2019	38	34	Masculino	Não	Não	Sim	Pai, mãe	0	0	0	1	1	0	0	Não sei	Sim	Sim		25/07/2019 Realizadas coletas venosa e capilar na mesma data	NEGATIVO	Não
1,90167E+11	São Francisco	25/07/2019	46	43	Feminino	Não	Não	Sim	Pai, mãe	0	0	0	1	1	0	0	Não	Não	Não		25/07/2019 Realizadas coletas venosa e capilar na mesma data	NEGATIVO	Não
1,90167E+11	São Francisco	25/07/2019	31	27	Feminino	Não	Não	Não	Não se aplica	0	0	0	0	0	0	0	Não sei	Sim	Não		25/07/2019 Realizadas coletas venosa e capilar na mesma data	NEGATIVO	Não
1,90167E+11	São Francisco	25/07/2019	52	48	Feminino	Não	Não	Sim	Pai, mãe	0	0	0	1	1	0	0	Não sei	Sim	Não		25/07/2019 Realizadas coletas venosa e capilar na mesma data	NEGATIVO	Não
1,90167E+11	São Francisco	25/07/2019	35	32	Feminino	Não	Não	Não	Não se aplica	0	0	0	0	0	0	0	Não	Não	Não		25/07/2019 Realizadas coletas venosa e capilar na mesma data	NEGATIVO	Não
1,90167E+11	São Francisco	25/07/2019	67	63	Feminino	Não	Não	Sim	Irmãos, irmãs	0	0	0	0	0	1	1	Sim	Sim	Sim		25/07/2019 Realizadas coletas venosa e capilar na mesma data	NEGATIVO	Não
1,90167E+11	São Francisco	25/07/2019	23	19	Feminino	Não	Não	Sim	Avó, avô	0	1	0	0	0	0	0	Não	Sim	Não		25/07/2019 Realizadas coletas venosa e capilar na mesma data	NEGATIVO	Não
1,90167E+11	São Francisco	25/07/2019	60	57	Feminino	Sim	Sim	Sim	Irmãos, irmãs	0	0	0	0	0	1	1	Sim	Sim	Sim		25/07/2019 Realizadas coletas venosa e capilar na mesma data	INCONCLUSIVO	Sim
1,90167E+11	São Francisco	25/07/2019	28	24	Masculino	Não	Não	Sim	Pai, mãe	0	0	0	1	1	0	0	Não sei	Não	Não		25/07/2019 Realizadas coletas venosa e capilar na mesma data	NEGATIVO	Não
1,90167E+11	São Francisco	25/07/2019	49	46	Feminino	Não	Não	Não sei	Não se aplica	0	0	0	0	0	0	0	Não	Sim	Sim		25/07/2019 Realizadas coletas venosa e capilar na mesma data	NEGATIVO	Não
1,90167E+11	São Francisco	05/08/2019	33	30	Masculino	Não	Não	Não	Não se aplica	0	0	0	0	0	0	0	Não sei	Sim	Sim		05/08/2019 Realizadas coletas venosa e capilar na mesma data	NEGATIVO	Não
1,90167E+11	São Francisco	05/08/2019	38	34	Masculino	Não	Não	Sim	Pai, mãe	0	0	0	1	1	0	0	Não sei	Sim	Não		05/08/2019 Realizadas coletas venosa e capilar na mesma data	NEGATIVO	Não
1,90167E+11	São Francisco	05/08/2019	71	67	Masculino	Sim	Não	Sim	Irmãos, Irmãs, filho, filha, tio, tia por parte de mãe, tio, tia por parte de pai	1	0	1	1	1	1	1	Sim	Sim	Sim		05/08/2019 Realizadas coletas venosa e capilar na mesma data	POSITIVO	Sim
1,90167E+11	São Francisco	05/08/2019	77	73	Feminino	Não	Não	Não sei	Não se aplica	0	0	0	0	0	0	0	Sim	Sim	Sim		05/08/2019 Realizadas coletas venosa e capilar na mesma data	NEGATIVO	Não
1,90167E+11	São Francisco	05/08/2019	71	67	Masculino	Não	Não	Não	Não se aplica	0	0	0	0	0	0	0	Não	Não	Sim		05/08/2019 Realizadas coletas venosa e capilar na mesma data	NEGATIVO	Não
1,90167E+11	São Francisco	05/08/2019	49	45	Feminino	Não	Não	Sim	Irmãos, irmãs	0	0	0	0	0	1	1	Sim	Sim	Sim		05/08/2019 Realizadas coletas venosa e capilar na mesma data	POSITIVO	Sim
1,90167E+11	São Francisco	05/08/2019	77	73	Masculino	Não	Não	Não sei	Não se aplica	0	0	0	0	0	0	0	Não sei	Sim	Sim		05/08/2019 Realizadas coletas venosa e capilar na mesma data	NEGATIVO	Não
1,90167E+11	São Francisco	05/08/2019	56	52	Feminino	Não	Não	Não sei	Não se aplica	0	0	0	0	0	0	0	Não sei	Sim	Sim		05/08/2019 Realizadas coletas venosa e capilar na mesma data	NEGATIVO	Não
1,90167E+11	São Francisco	05/08/2019	65	61	Masculino	Não	Não	Não	Não se aplica	0	0	0	0	0	0	0	Não	Sim	Não		05/08/2019 Realizadas coletas venosa e capilar na mesma data	NEGATIVO	Não
1,90167E+11	São Francisco	05/08/2019	48	44	Masculino	Sim	Não	Sim	Irmãos, irmãs, pai, mãe	0	0	0	1	1	1	1	Sim	Sim	Sim		05/08/2019 Realizadas coletas venosa e capilar na mesma data	POSITIVO	Sim
1,90167E+11	São Francisco	05/08/2019	69	65	Masculino	Não	Não	Sim	Irmãos, irmãs	0	0	0	0	0	1	1	Não sei	Sim	Sim		05/08/2019 Realizadas coletas venosa e capilar na mesma data	POSITIVO	Não
1,90167E+11	São Francisco	19/08/2019	45	41	Feminino	Não	Não	Sim	Tio, tia por parte de mãe	0	0	1	0	1	0	0	Não sei	Sim	Sim		19/08/2019 Realizada coleta venosa	NEGATIVO	Não
1,90167E+11	São Francisco	19/08/2019	55	51	Masculino	Não	Não	Sim	Pai, mãe	0	0	0	1	1	0	0	Não sei	Sim	Sim		19/08/2019 Realizada coleta venosa	POSITIVO	Sim
1,90167E+11	São Francisco	19/08/2019	35	32	Feminino	Não	Não	Não	Não se aplica	0	0	0	0	0	0	0	Sim	Sim	Não		19/08/2019 Realizada coleta venosa	NEGATIVO	Não
1,90167E+11	São Francisco	19/08/2019	34	31	Feminino	Não	Não	Não	Não se aplica	0	0	0	0	0	0	0	Sim	Sim	Não		19/08/2019 Realizada coleta venosa	INCONCLUSIVO	Não
1,90167E+11	São Francisco	19/08/2019	52	48	Masculino	Não	Não	Não	Não se aplica	0	0	0	0	0	0	0	Não sei	Sim	Sim		19/08/2019 Realizada coleta venosa	NEGATIVO	Não
1,90167E+11	São Francisco	07/10/2019	32	29	Feminino	Não	Não se aplica	Sim	Pai, mãe	0	0	0	1	1	0	0	Não	Sim	Sim		07/10/2019 Realizada coletas venosa e capilar	NEGATIVO	Não
1,90167E+11	São Francisco	07/10/2019	84	80	Masculino	Não sei	Não se aplica	Não sei	Não se aplica	0	0	0	0	0	0	0	Não sei	Sim	Sim		07/10/2019 Realizada coletas venosa e capilar	NEGATIVO	Não
1,90167E+11	São Francisco	07/10/2019	82	78	Masculino	Não	Não	Não	Não se aplica	0	0	0	0	0	0	0	Não sei	Sim	Sim		07/10/2019 Realizada coletas venosa e capilar	NEGATIVO	Não
1,90167E+11	São Francisco	07/10/2019	83	79	Feminino	Não	Não	Não	Não se aplica	0	0	0	0	0	0	0	Sim	Sim	Sim		07/10/2019 Realizada coletas venosa e capilar	NEGATIVO	Não
1,90167E+11	São Francisco	07/10/2019	65	62	Masculino	Não	Não se aplica	Não	Não se aplica	0	0	0	0	0	0	0	Não	Sim	Sim		07/10/2019 Realizada coletas venosa e capilar	NEGATIVO	Não
1,90167E+11	São Francisco	07/10/2019	38	35	Feminino	Não	Não	Sim	Tio, tia por parte de mãe	0	0	1	0	1	0	0	Não	Não sei	Não		07/10/2019 Realizada coletas venosa e capilar	NEGATIVO	Não
1,90167E+11	São Francisco	07/10/2019	74	71	Feminino	Não	Não se aplica	Sim	Irmãos, irmãs	0	0	0	0	0	1	1	Sim	Sim	Sim			NEGATIVO	Não
1,90167E+11	São Francisco	07/10/2019	78	75	Feminino	Não	Não	Não	Não se aplica	0	0	0	0	0	0	0	Sim	Sim	Sim		07/10/2019 Realizada coletas venosa e capilar	NEGATIVO	Não
1,90167E+11	São Francisco	07/10/2019	61	58	Masculino	Não	Não se aplica	Não sei	Não se aplica	0	0	0	0	0	0	0	Não sei	Sim	Sim		07/10/2019 Realizada coletas venosa e capilar	NEGATIVO	Não
1,90167E+11	São Francisco	07/10/2019	65	62	Feminino	Não	Não	Não	Não se aplica	0	0	0	0	0	0	0	Não	Sim	Sim		07/10/2019 Realizada coletas venosa e capilar	NEGATIVO	Não
1,90167E+11	São Francisco	07/10/2019	55	51	Feminino	Não	Não	Não	Não se aplica	0	0	0	0	0	0	0	Não	Sim	Não		07/10/2019 Realizada coletas venosa e capilar	NEGATIVO	Não
1,90167E+11	São Francisco	07/10/2019	35	32	Feminino	Não	Não	Não	Não se aplica	0	0	0	0	0	0	0	Não	Não sei	Não		07/10/2019 Realizada coletas venosa e capilar	NEGATIVO	Não
1,90167E+11	São Francisco	07/10/2019	31	28	Masculino	Não	Não	Não	Não se aplica	0	0	0	0	0	0	0	Não	Não	Não		07/10/2019 Realizada coletas venosa e capilar	NEGATIVO	Não
1,90167E+11	São Francisco	07/10/2019	47	44	Feminino	Não	Não	Sim	Pai, mãe	0	0	0	1	1	0	0	Não	Sim	Sim		07/10/2019 Realizada coletas venosa e capilar	POSITIVO	Sim
1,90167E+11	São Francisco	07/10/2019	74	70	Masculino	Não	Não	Não	Não se aplica	0	0	0	0	0	0	0	Sim	Sim	Não		07/10/2019 Realizada coletas venosa e capilar	NEGATIVO	Não
1,90167E+11	São Francisco	07/10/2019	54	50	Feminino	Não	Não	Não sei	Não se aplica	0	0	0	0	0	0	0	Não sei	Sim	Sim		07/10/2019 Realizada coletas venosa e capilar	NEGATIVO	Não
1,90167E+11	São Francisco	07/10/2019	27	23	Feminino	Não	Não	Sim	Pai, mãe	0	0	0	1	1	0	0	Não	Não	Não		07/10/2019 Realizada coletas venosa e capilar	NEGATIVO	Não
1,90167E+11	São Francisco	07/10/2019	23	20	Feminino	Não	Não se aplica	Não sei	Não se aplica	0	0	0	0	0	0	0	Não	Não	Sim		07/10/2019 Realizada coletas venosa e capilar	NEGATIVO	Não
1,90167E+11	São Francisco	07/10/2019	50	46	Feminino	Não	Não	Não sei	Não se aplica	0	0	0	0	0	0	0	Não	Sim	Sim		07/10/2019 Realizada coletas venosa e capilar	NEGATIVO	Não
1,90167E+11	Espinosa	23/07/2019	45	42	Feminino	Não	Não	Não	Não se aplica	0	0	0	0	0	0	0	Não sei	Sim	Sim		Realizada apenas coleta venosa em 23/07/2019	NEGATIVO	Não
1,90167E+11	Espinosa	23/07/2019	58	54	Feminino	Sim	Sim	Sim	Irmãos, irmãs	0	0	0	0	0	1	1	Sim	Sim	Sim		23/07/2019 Realizada coletas venosa	INCONCLUSIVO	Sim
1,90167E+11	Espinosa	23/07/2019	25	21	Feminino	Não	Não	Sim	Avó, avô	0	1	0	0	0	0	0	Sim	Sim	Sim		Realizada apenas coleta venosa em 23/07/2019	NEGATIVO	Não
1,90167E+11	Espinosa	23/07/2019	21	18	Feminino	Não	Não	Sim	Pai, mãe	0	0	0	1	1	0	0	Não	Não	Não		Realizada apenas coleta venosa em 23/07/2019	NEGATIVO	Não
1,90167E+11	Espinosa	23/07/2019	55	51	Feminino	Não	Não	Não	Não se aplica	0	0	0	0	0	0	0	Não	Sim	Sim		Realizada apenas coleta venosa em 23/07/2019	NEGATIVO	Não
1,90167E+11	Espinosa	23/07/2019	34	31	Feminino	Não	Não	Sim	Irmãos, irmãs	0	0	0	0	0	1	1	Não	Sim	Sim		Realizada apenas coleta venosa em 23/07/2019	NEGATIVO	Não
1,90167E+11	Espinosa	23/07/2019	53	49	Feminino	Não	Não	Não	Não se aplica	0	0	0	0	0	0	0	Não sei	Sim	Sim		Realizada apenas coleta venosa em 23/07/2019	NEGATIVO	Não
1,90167E+11	Espinosa	23/07/2019	46	42	Feminino	Não	Não	Não	Não se aplica	0	0	0	0	0	0	0	Não	Não	Sim		Realizada apenas coleta venosa em 23/07/2019	NEGATIVO	Não
1,90167E+11	Espinosa	23/07/2019	49	45	Masculino	Não	Não	Sim	Tio, tia por parte de mãe	0	0	1	0	1	0	0	Não	Sim	Sim		Realizada apenas coleta venosa em 23/07/2019	INCONCLUSIVO	Sim
1,90167E+11	Espinosa	23/07/2019	34	31	Feminino	Não	Não	Sim	Tio, tia por parte de mãe	0	0	1	0	1	0	0	Não	Não	Não		Realizada apenas coleta venosa em 23/07/2019	NEGATIVO	Não
1,90167E+11	Espinosa	23/07/2019	63	59	Feminino	Não	Não	Não	Não se aplica	0	0	0	0	0	0	0	Não	Sim	Sim		Realizada apenas coleta venosa em 23/07/2019	NEGATIVO	Não
1,90167E+11	Espinosa	23/07/2019	42	38	Feminino	Não	Não	Não	Não se aplica	0	0	0	0	0	0	0	Sim	Sim	Sim		Realizada apenas coleta venosa em 23/07/2019	NEGATIVO	Não
1,90167E+11	Espinosa	23/07/2019	62	59	Feminino	Não	Não	Não	Não se aplica	0	0	0	0	0	0	0	Sim	Sim	Sim		Realizada apenas coleta venosa em 23/07/2019	NEGATIVO	Não
1,90167E+11	Espinosa	23/07/2019	38	35	Masculino	Não	Não	Sim	Pai, mãe	0	0	0	1	1	0	0	Não	Sim	Não		Realizada apenas coleta venosa em 23/07/2019	NEGATIVO	Não
1,90167E+11	Espinosa	23/07/2019	31	27	Masculino	Não	Não	Sim	Pai, mãe	0	0	0	1	1	0	0	Não	Sim	Sim		Realizada apenas coleta venosa em 23/07/2019	NEGATIVO	Não
1,90167E+11	Espinosa	23/07/2019	56	52	Feminino	Não	Não	Sim	Irmãos, irmãs	0	0	0	0	0	1	1	Não	Sim	Sim		Realizada apenas coleta venosa em 23/07/2019	NEGATIVO	Não
1,90167E+11	Espinosa	23/07/2019	27	23	Feminino	Não	Não	Não	Não se aplica	0	0	0	0	0	0	0	Não	Não	Sim		Realizada apenas coleta venosa em 23/07/2019	NEGATIVO	Não
1,90167E+11	Espinosa	23/07/2019	39	36	Feminino	Não	Não	Sim	Pai, mãe	0	0	0	1	1	0	0	Não sei	Sim	Sim		Realizada apenas coleta venosa em 23/07/2019	NEGATIVO	Não
1,90167E+11	Espinosa	23/07/2019	54	50	Masculino	Não	Não	Não	Não se aplica	0	0	0	0	0	0	0	Sim	Sim	Sim		Realizada apenas coleta venosa em 23/07/2019	POSITIVO	Não
1,90167E+11	Espinosa	23/07/2019	60	57	Feminino	Não	Não	Sim	Irmãos, irmãs, pai, mãe	0	0	0	1	1	1	1	Sim	Sim	Sim		Realizada apenas coleta venosa em 23/07/2019	POSITIVO	Sim
1,90167E+11	Espinosa	23/07/2019	50	46	Feminino	Não	Não	Sim	Irmãos, irmãs, pai, mãe	0	0	0	1	1	1	1	Sim	Sim	Sim		Realizada apenas coleta venosa em 23/07/2019	POSITIVO	Sim
1,90167E+11	Espinosa	23/07/2019	21	18	Feminino	Não	Não	Sim	Avó, avô, tio, tia por parte de pai	0	1	1	1	0	0	0	Não	Sim	Sim		Realizada apenas coleta venosa em 23/07/2019	NEGATIVO	Não
1,90167E+11	Espinosa	23/07/2019	24	21	Feminino	Não	Não	Sim	Tio, tia por parte de mãe	0	0	1	0	1	0	0	Não	Sim	Não		Realizada apenas coleta venosa em 23/07/2019	NEGATIVO	Não
1,90167E+11	Espinosa	23/07/2019	29	26	Feminino	Não	Não	Sim	Pai, mãe	0	0	0	1	1	0	0	Não	Sim	Sim		Realizada apenas coleta venosa em 23/07/2019	NEGATIVO	Não
1,90167E+11	Espinosa	23/07/2019	46	42	Masculino	Não	Não	Sim	Avó, avô, tio, tia por parte de pai	0	1	1	1	0	0	0	Não sei	Sim	Sim		Realizada apenas coleta venosa em 23/07/2019	NEGATIVO	Não
1,90167E+11	Espinosa	23/07/2019	44	40	Masculino	Não	Não	Sim	Irmãos, irmãs	0	0	0	0	0	1	1	Não sei	Sim	Sim		Realizada apenas coleta venosa em 23/07/2019	NEGATIVO	Não
1,90167E+11	Espinosa	23/07/2019	48	45	Masculino	Não	Não	Sim	Tio, tia por parte de mãe	0	0	1	0	1	0	0	Não sei	Sim	Sim		Realizada apenas coleta venosa em 23/07/2019	POSITIVO	Sim
1,90167E+11	Espinosa	23/07/2019	21	18	Feminino	Não	Não	Não	Não se aplica	0	0	0	0	0	0	0	Não sei	Sim	Não		Realizada apenas coleta venosa em 23/07/2019	NEGATIVO	Não
1,90167E+11	Espinosa	23/07/2019	43	39	Masculino	Não	Não	Sim	Tio, tia por parte de pai	0	0	1	1	0	0	0	Não	Sim	Sim		Realizada apenas coleta venosa em 23/07/2019	NEGATIVO	Não
1,90167E+11	Espinosa	23/07/2019	34	31	Masculino	Não	Não	Sim	Irmãos, irmãs	0	0	0	0	0	1	1	Não	Sim	Sim		Realizada apenas coleta venosa em 23/07/2019	NEGATIVO	Não
1,90167E+11	Espinosa	23/07/2019	49	45	Feminino	Não	Não	Não	Não se aplica	0	0	0	0	0	0	0	Não	Sim	Sim		Realizada apenas coleta venosa em 23/07/2019	NEGATIVO	Não
1,90167E+11	Espinosa	23/07/2019	41	38	Feminino	Não	Não	Sim	Irmãos, irmãs, pai, mãe	0	0	0	1	1	1	1	Não sei	Sim	Sim		Realizada apenas coleta venosa em 23/07/2019	POSITIVO	Sim
1,90167E+11	Espinosa	23/07/2019	47	43	Feminino	Não	Não	Não sei	Não se aplica	0	0	0	0	0	0	0	Não sei	Sim	Sim		Realizada apenas coleta venosa em 23/07/2019	NEGATIVO	Não
1,90167E+11	Espinosa	23/07/2019	48	44	Feminino	Não	Não	Não	Não se aplica	0	0	0	0	0	0	0	Não	Sim	Sim		Realizada apenas coleta venosa em 23/07/2019	NEGATIVO	Não
1,90167E+11	Espinosa	23/07/2019	39	36	Feminino	Não	Não	Sim	Tio, tia por parte de mãe	0	0	1	0	1	0	0	Não sei	Sim	Sim		Realizada apenas coleta venosa em 23/07/2019	NEGATIVO	Não
1,90167E+11	Espinosa	23/07/2019	24	20	Feminino	Não	Não	Sim	Pai, mãe	0	0	0	1	1	0	0	Não sei	Sim	Sim		Realizada apenas coleta venosa em 23/07/2019	NEGATIVO	Não
1,90167E+11	Espinosa	23/07/2019	46	42	Feminino	Não	Não	Sim	Tio, tia por parte de mãe	0	0	1	0	1	0	0	Não sei	Sim	Sim		Realizada apenas coleta venosa em 23/07/2019	NEGATIVO	Não
1,90167E+11	Espinosa	23/07/2019	78	75	Masculino	Não	Não	Não	Não se aplica	0	0	0	0	0	0	0	Não	Não	Sim		Realizada apenas coleta venosa em 23/07/2019	NEGATIVO	Não
1,90167E+11	Espinosa	23/07/2019	47	43	Masculino	Não	Não	Sim	Irmãos, irmãs	0	0	0	0	0	1	1	Não sei	Sim	Não		Realizada apenas coleta venosa em 23/07/2019	NEGATIVO	Não
1,90167E+11	Espinosa	23/07/2019	23	19	Feminino	Não	Não	Sim	Pai, mãe	0	0	0	1	1	0	0	Não	Não	Sim		Realizada apenas coleta venosa em 23/07/2019	NEGATIVO	Não
1,90167E+11	Espinosa	23/07/2019	60	57	Masculino	Não	Não	Não	Não se aplica	0	0	0	0	0	0	0	Sim	Sim	Sim		Realizada apenas coleta venosa em 23/07/2019	POSITIVO	Sim
1,90167E+11	Espinosa	23/07/2019	49	45	Feminino	Não	Não	Não	Não se aplica	0	0	0	0	0	0	0	Não	Sim	Sim		Realizada apenas coleta venosa em 23/07/2019	INCONCLUSIVO	Sim
1,90167E+11	Espinosa	23/07/2019	77	73	Masculino	Não	Não	Não sei	Não se aplica	0	0	0	0	0	0	0	Não sei	Sim	Sim		Realizada apenas coleta venosa em 23/07/2019	NEGATIVO	Não
1,90167E+11	Espinosa	23/07/2019	40	36	Masculino	Não	Não	Não	Não se aplica	0	0	0	0	0	0	0	Não sei	Sim	Não		Realizada apenas coleta venosa em 23/07/2019	NEGATIVO	Não
1,90167E+11	Espinosa	23/07/2019	57	53	Feminino	Não	Não	Não	Não se aplica	0	0	0	0	0	0	0	Não sei	Não	Não		Realizada apenas coleta venosa em 23/07/2019	NEGATIVO	Não
1,90167E+11	Espinosa	23/07/2019	55	52	Feminino	Não	Não	Não	Não se aplica	0	0	0	0	0	0	0	Não	Não	Não		Realizada apenas coleta venosa em 23/07/2019	NEGATIVO	Não
1,90167E+11	Espinosa	23/07/2019	62	58	Masculino	Não	Não	Não	Não se aplica	0	0	0	0	0	0	0	Sim	Sim	Sim		Realizada apenas coleta venosa em 23/07/2019	NEGATIVO	Não
1,90167E+11	Espinosa	23/07/2019	66	63	Feminino	Não	Não	Não	Não se aplica	0	0	0	0	0	0	0	Sim	Sim	Sim		Realizada apenas coleta venosa em 23/07/2019	NEGATIVO	Não
1,90167E+11	Espinosa	23/07/2019	54	50	Feminino	Não	Não	Não	Não se aplica	0	0	0	0	0	0	0	Não	Sim	Sim		Realizada apenas coleta venosa em 23/07/2019	NEGATIVO	Não
1,90167E+11	Espinosa	23/07/2019	29	25	Feminino	Não	Não	Sim	Pai, mãe	0	0	0	1	1	0	0	Sim	Sim	Sim		Realizada apenas coleta venosa em 23/07/2019	NEGATIVO	Não
1,90167E+11	Espinosa	23/07/2019	47	43	Feminino	Não	Não	Não	Não se aplica	0	0	0	0	0	0	0	Não	Sim	Sim		Realizada apenas coleta venosa em 23/07/2019	NEGATIVO	Não
1,90167E+11	Espinosa	23/07/2019	56	52	Masculino	Não	Não	Não	Não se aplica	0	0	0	0	0	0	0	Sim	Sim	Sim		Realizada apenas coleta venosa em 23/07/2019	NEGATIVO	Não
1,90167E+11	Espinosa	23/07/2019	57	53	Masculino	Não	Não	Não	Não se aplica	0	0	0	0	0	0	0	Sim	Sim	Sim		Realizada apenas coleta venosa em 23/07/2019	NEGATIVO	Não
1,90167E+11	Espinosa	23/07/2019	44	40	Feminino	Não	Não	Não	Não se aplica	0	0	0	0	0	0	0	Não	Sim	Sim		Realizada apenas coleta venosa em 23/07/2019	NEGATIVO	Não
1,90167E+11	Espinosa	23/07/2019	56	52	Feminino	Não	Não	Não	Não se aplica	0	0	0	0	0	0	0	Não sei	Sim	Sim		Realizada apenas coleta venosa em 23/07/2019	NEGATIVO	Não
1,90167E+11	Espinosa	23/07/2019	36	32	Feminino	Não	Não	Não	Não se aplica	0	0	0	0	0	0	0	Não	Não	Sim		Realizada apenas coleta venosa em 23/07/2019	NEGATIVO	Não
1,90167E+11	Espinosa	23/07/2019	40	37	Feminino	Não	Não	Não	Não se aplica	0	0	0	0	0	0	0	Não	Não	Sim		Realizada apenas coleta venosa em 23/07/2019	NEGATIVO	Não
1,90167E+11	Espinosa	23/07/2019	46	43	Masculino	Não	Não	Não sei	Não se aplica	0	0	0	0	0	0	0	Não sei	Sim	Sim		Realizada apenas coleta venosa em 23/07/2019	NEGATIVO	Não
1,90167E+11	Espinosa	23/07/2019	24	21	Feminino	Não	Não	Sim	Tio, tia por parte de pai	0	0	1	1	0	0	0	Não	Não	Não		Realizada apenas coleta venosa em 23/07/2019	NEGATIVO	Não
1,90167E+11	Espinosa	23/07/2019	30	26	Feminino	Não	Não	Não	Não se aplica	0	0	0	0	0	0	0	Não	Não	Não		Realizada apenas coleta venosa em 23/07/2019	NEGATIVO	Não
1,90167E+11	Espinosa	23/07/2019	73	70	Feminino	Não	Não	Não sei	Não se aplica	0	0	0	0	0	0	0	Sim	Sim	Sim		Realizada apenas coleta venosa em 23/07/2019	NEGATIVO	Não
1,90167E+11	Espinosa	23/07/2019	67	64	Masculino	Não	Não	Não	Não se aplica	0	0	0	0	0	0	0	Não sei	Sim	Sim		Realizada apenas coleta venosa em 23/07/2019	NEGATIVO	Não
1,90167E+11	Espinosa	23/07/2019	32	29	Feminino	Não	Não	Sim	Irmãos, irmãs	0	0	0	0	0	1	1	Não sei	Sim	Sim		Realizada apenas coleta venosa em 23/07/2019	NEGATIVO	Não
1,90167E+11	Espinosa	23/07/2019	33	30	Masculino	Não	Não	Sim	Pai, mãe	0	0	0	1	1	0	0	Não sei	Sim	Não		Realizada apenas coleta venosa em 23/07/2019	NEGATIVO	Não
1,90167E+11	Espinosa	23/07/2019	42	38	Feminino	Não	Não	Não	Não se aplica	0	0	0	0	0	0	0	Sim	Sim	Sim		Realizada apenas coleta venosa em 23/07/2019	NEGATIVO	Não
1,90167E+11	Espinosa	23/07/2019	61	57	Feminino	Não	Não	Não sei	Não se aplica	0	0	0	0	0	0	0	Não sei	Sim	Sim		Realizada apenas coleta venosa em 23/07/2019	NEGATIVO	Não
1,90167E+11	Espinosa	23/07/2019	56	53	Feminino	Não	Não	Não	Não se aplica	0	0	0	0	0	0	0	Não sei	Sim	Não		Realizada apenas coleta venosa em 23/07/2019	NEGATIVO	Não
1,90167E+11	Espinosa	23/07/2019	65	61	Masculino	Não	Não	Não sei	Não se aplica	0	0	0	0	0	0	0	Não sei	Não sei	Sim		Realizada apenas coleta venosa em 23/07/2019	NEGATIVO	Não
1,90167E+11	Espinosa	23/07/2019	65	61	Masculino	Não	Não	Não	Não se aplica	0	0	0	0	0	0	0	Sim	Sim	Sim		Realizada apenas coleta venosa em 23/07/2019	NEGATIVO	Não
1,90167E+11	Espinosa	23/07/2019	38	35	Feminino	Não	Não	Não	Não se aplica	0	0	0	0	0	0	0	Não sei	Sim	Sim		Realizada apenas coleta venosa em 23/07/2019	NEGATIVO	Não
1,90167E+11	Espinosa	23/07/2019	23	19	Feminino	Não	Não	Não	Não se aplica	0	0	0	0	0	0	0	Não	Sim	Sim		Realizada apenas coleta venosa em 23/07/2019	NEGATIVO	Não
1,90167E+11	Espinosa	23/07/2019	21	18	Feminino	Não	Não	Não	Não se aplica	0	0	0	0	0	0	0	Não	Não	Não		Realizada apenas coleta venosa em 23/07/2019	NEGATIVO	Não
1,90167E+11	Espinosa	23/07/2019	56	52	Feminino	Não	Não	Sim	Pai, mãe, avó, avô, tio, tia por parte de mãe	0	1	1	1	1	0	0	Não sei	Sim	Sim		Realizada apenas coleta venosa em 23/07/2019	INCONCLUSIVO	Não
1,90167E+11	Espinosa	23/07/2019	71	68	Feminino	Não	Não	Não	Não se aplica	0	0	0	0	0	0	0	Não	Sim	Sim		Realizada apenas coleta venosa em 23/07/2019	NEGATIVO	Não
1,90167E+11	Espinosa	23/07/2019	70	67	Masculino	Não	Não	Não	Não se aplica	0	0	0	0	0	0	0	Sim	Sim	Sim		Realizada apenas coleta venosa em 23/07/2019	INCONCLUSIVO	Não
1,90167E+11	Espinosa	23/07/2019	39	35	Feminino	Não	Não	Sim	Tio, tia por parte de pai	0	0	1	1	0	0	0	Não	Sim	Sim		Realizada apenas coleta venosa em 23/07/2019	NEGATIVO	Não
1,90167E+11	Espinosa	23/07/2019	64	61	Masculino	Não	Não	Sim	Irmãos, irmãs	0	0	0	0	0	1	1	Não sei	Sim	Sim		Realizada apenas coleta venosa em 23/07/2019	NEGATIVO	Não
1,90167E+11	Espinosa	23/07/2019	59	56	Masculino	Não	Não	Sim	Irmãos, irmãs	0	0	0	0	0	1	1	Não	Sim	Sim		Realizada apenas coleta venosa em 23/07/2019	POSITIVO	Sim
1,90167E+11	Espinosa	23/07/2019	75	71	Masculino	Não	Não	Não	Não se aplica	0	0	0	0	0	0	0	Sim	Sim	Sim		Realizada apenas coleta venosa em 23/07/2019	INCONCLUSIVO	Sim
1,90167E+11	Espinosa	23/07/2019	75	71	Masculino	Não	Não	Não	Não se aplica	0	0	0	0	0	0	0	Sim	Sim	Sim		Realizada apenas coleta venosa em 23/07/2019	NEGATIVO	Não
1,90167E+11	Espinosa	23/07/2019	34	31	Feminino	Não	Não	Sim	Tio, tia por parte de mãe	0	0	1	0	1	0	0	Não	Sim	Sim		Realizada apenas coleta venosa em 23/07/2019	NEGATIVO	Não
1,90167E+11	Espinosa	23/07/2019	84	81	Feminino	Não	Não	Não sei	Não se aplica	0	0	0	0	0	0	0	Sim	Sim	Sim		Realizada apenas coleta venosa em 23/07/2019	NEGATIVO	Não
1,90167E+11	Espinosa	23/07/2019	45	42	Feminino	Não	Não	Não sei	Não se aplica	0	0	0	0	0	0	0	Não	Sim	Sim		Realizada apenas coleta venosa em 23/07/2019	NEGATIVO	Não
1,90167E+11	Espinosa	23/07/2019	81	77	Masculino	Não	Não	Não	Avó, avô	0	1	0	0	0	0	0	Não sei	Não	Sim		Realizada apenas coleta venosa em 23/07/2019	NEGATIVO	Não
1,90167E+11	Espinosa	23/07/2019	51	48	Feminino	Não	Não	Sim	Irmãos, irmãs	0	0	0	0	0	1	1	Sim	Sim	Sim		Realizada apenas coleta venosa em 23/07/2019	NEGATIVO	Não
1,90167E+11	Espinosa	23/07/2019	50	47	Feminino	Não	Não	Não sei	Não se aplica	0	0	0	0	0	0	0	Não sei	Sim	Sim		Realizada apenas coleta venosa em 23/07/2019	POSITIVO	Sim
1,90167E+11	Espinosa	23/07/2019	53	49	Feminino	Não	Não	Não sei	Não se aplica	0	0	0	0	0	0	0	Não sei	Sim	Sim		Realizada apenas coleta venosa em 23/07/2019	NEGATIVO	Não
1,90167E+11	Espinosa	23/07/2019	69	66	Masculino	Não	Não	Não	Não se aplica	0	0	0	0	0	0	0	Não sei	Sim	Sim		Realizada apenas coleta venosa em 23/07/2019	NEGATIVO	Não
1,90167E+11	Espinosa	23/07/2019	39	35	Masculino	Não	Não	Não	Não se aplica	0	0	0	0	0	0	0	Não sei	Não	Não		Realizada apenas coleta venosa em 23/07/2019	NEGATIVO	Não
1,90167E+11	Espinosa	23/07/2019	61	57	Feminino	Não	Não	Não	Não se aplica	0	0	0	0	0	0	0	Não	Sim	Sim		Realizada apenas coleta venosa em 23/07/2019	NEGATIVO	Não
1,90167E+11	Espinosa	23/07/2019	40	37	Masculino	Não	Não	Não	Não se aplica	0	0	0	0	0	0	0	Não	Não	Sim		Realizada apenas coleta venosa em 23/07/2019	NEGATIVO	Não
1,90167E+11	Espinosa	23/07/2019	32	28	Feminino	Não	Não	Não	Não se aplica	0	0	0	0	0	0	0	Não	Não sei	Não		23/07/2019 Realizada coletas venosa	NEGATIVO	Não
1,90167E+11	Espinosa	23/07/2019	63	59	Feminino	Não	Não	Não	Não se aplica	0	0	0	0	0	0	0	Não sei	Sim	Sim		23/07/2019 Realizada coletas venosa	NEGATIVO	Não
1,90167E+11	Espinosa	23/07/2019	78	74	Masculino	Não	Não	Sim	Irmão, Irmãs, Filho, Filha	1	0	0	0	0	1	1	Sim	Sim	Sim		23/07/2019 Realizada coletas venosa	NEGATIVO	Não
1,90167E+11	Espinosa	23/07/2019	57	54	Feminino	Não	Não	Não	Não se aplica	0	0	0	0	0	0	0	Não	Sim	Sim		23/07/2019 Realizada coletas venosa	NEGATIVO	Não
1,90167E+11	Espinosa	23/07/2019	59	56	Feminino	Não	Não	Sim	Tio, tia por parte de mãe	0	0	1	0	1	0	0	Não	Sim	Sim		23/07/2019 Realizada coletas venosa	NEGATIVO	Não
1,90167E+11	Espinosa	23/07/2019	41	37	Feminino	Não	Não	Sim	Irmãos, irmãs	0	0	0	0	0	1	1	Não sei	Sim	Sim		23/07/2019 Realizada coletas venosa	NEGATIVO	Não
1,90167E+11	Espinosa	23/07/2019	68	65	Feminino	Não	Não	Sim	Irmãos, irmãs	0	0	0	0	0	1	1	Não sei	Sim	Sim		23/07/2019 Realizada coletas venosa	NEGATIVO	Não
1,90167E+11	Espinosa	23/07/2019	52	48	Masculino	Não	Não	Sim	Irmãos, irmãs	0	0	0	0	0	1	1	Não	Sim	Sim		23/07/2019 Realizada coletas venosa	POSITIVO	Não
1,90167E+11	Espinosa	23/07/2019	56	52	Feminino	Não	Não	Não	Não se aplica	0	0	0	0	0	0	0	Sim	Sim	Sim		23/07/2019 Realizada coletas venosa	NEGATIVO	Não
1,90167E+11	Espinosa	23/07/2019	56	52	Masculino	Não	Não	Sim	Irmãos, irmãs	0	0	0	0	0	1	1	Não sei	Sim	Sim		23/07/2019 Realizada coletas venosa	NEGATIVO	Não
1,90167E+11	Espinosa	23/07/2019	32	29	Feminino	Não	Não	Sim	Tio, tia por parte de mãe, tio tia por parte de pai	0	0	1	1	1	0	0	Não sei	Não sei	Não		23/07/2019 Realizada coletas venosa	NEGATIVO	Não
1,90167E+11	Espinosa	23/07/2019	34	31	Masculino	Não	Não	Não	Não se aplica	0	0	0	0	0	0	0	Não	Sim	Sim		23/07/2019 Realizada coletas venosa	NEGATIVO	Não
1,90167E+11	Espinosa	23/07/2019	66	63	Feminino	Não	Não	Não	Não se aplica	0	0	0	0	0	0	0	Não	Sim	Sim		23/07/2019 Realizada coletas venosa	NEGATIVO	Não
1,90167E+11	Espinosa	23/07/2019	57	54	Feminino	Não	Não	Sim	Irmãos, irmãs, pai, mãe	0	0	0	1	1	1	1	Não sei	Sim	Sim		23/07/2019 Realizada coletas venosa	POSITIVO	Não
1,90167E+11	Espinosa	23/07/2019	56	53	Feminino	Não	Não	Não	Não se aplica	0	0	0	0	0	0	0	Não	Sim	Sim		23/07/2019 Realizada coletas venosa	NEGATIVO	Não
1,90167E+11	Espinosa	23/07/2019	22	18	Feminino	Não	Não	Sim	Avó, avô	0	1	0	0	0	0	0	Não	Sim	Não		23/07/2019 Realizada coletas venosa	NEGATIVO	Não
1,90167E+11	Espinosa	23/07/2019	65	61	Feminino	Não	Não	Não	Não se aplica	0	0	0	0	0	0	0	Não sei	Sim	Não		23/07/2019 Realizada coletas venosa	NEGATIVO	Não
1,90167E+11	Espinosa	23/07/2019	53	50	Feminino	Não	Não	Não	Não se aplica	0	0	0	0	0	0	0	Sim	Sim	Sim		23/07/2019 Realizada coletas venosa	NEGATIVO	Não
1,90167E+11	Espinosa	23/07/2019	38	34	Masculino	Não	Não	Sim	Irmãos, irmãs, pai, mãe	0	0	0	1	1	1	1	Não sei	Sim	Sim		23/07/2019 Realizada coletas venosa	NEGATIVO	Não
1,90167E+11	Espinosa	23/07/2019	61	58	Feminino	Não	Não	Não	Não se aplica	0	0	0	0	0	0	0	Sim	Sim	Sim		23/07/2019 Realizada coletas venosa	NEGATIVO	Não
1,90167E+11	Espinosa	23/07/2019	61	57	Masculino	Não	Não	Não sei	Não se aplica	0	0	0	0	0	0	0	Sim	Sim	Sim		23/07/2019 Realizada coletas venosa	NEGATIVO	Não
1,90167E+11	Espinosa	23/07/2019	74	71	Masculino	Não	Não	Não sei	Não se aplica	0	0	0	0	0	0	0	Sim	Sim	Sim		23/07/2019 Realizada coletas venosa	NEGATIVO	Não
1,90167E+11	Espinosa	23/07/2019	53	49	Masculino	Não	Não	Não sei	Não se aplica	0	0	0	0	0	0	0	Sim	Sim	Sim		23/07/2019 Realizada coletas venosa	POSITIVO	Não
1,90167E+11	Espinosa	23/07/2019	72	68	Masculino	Não	Não	Não	Não se aplica	0	0	0	0	0	0	0	Sim	Sim	Sim		23/07/2019 Realizada coletas venosa	NEGATIVO	Não
1,90167E+11	Espinosa	23/07/2019	68	64	Feminino	Não	Não	Não	Não se aplica	0	0	0	0	0	0	0	Não sei	Sim	Sim		23/07/2019 Realizada coletas venosa	NEGATIVO	Não
1,90167E+11	Espinosa	23/07/2019	55	52	Masculino	Não	Não	Não	Não se aplica	0	0	0	0	0	0	0	Não	Sim	Sim		23/07/2019 Realizada coletas venosa	POSITIVO	Não
1,90167E+11	Espinosa	23/07/2019	75	72	Masculino	Não	Não	Não	Não se aplica	0	0	0	0	0	0	0	Sim	Sim	Sim		23/07/2019 Realizada coletas venosa	NEGATIVO	Não
1,90167E+11	Espinosa	23/07/2019	73	69	Feminino	Não	Não	Não sei	Não se aplica	0	0	0	0	0	0	0	Não sei	Não sei	Sim		23/07/2019 Realizada coletas venosa	POSITIVO	Não
1,90167E+11	Espinosa	23/07/2019	64	60	Feminino	Não	Não	Não	Não se aplica	0	0	0	0	0	0	0	Sim	Sim	Sim		23/07/2019 Realizada coletas venosa	NEGATIVO	Não
1,90167E+11	Espinosa	23/07/2019	33	30	Feminino	Não	Não	Sim	Pai, mãe, tio, tia por parte de pai, tio, tia por parte de mãe	0	0	1	1	1	0	0	Não sei	Sim	Sim		23/07/2019 Realizada coletas venosa	NEGATIVO	Não
1,90167E+11	Espinosa	23/07/2019	52	48	Feminino	Não	Não	Sim	Irmãos, irmãs	0	0	0	0	0	1	1	Sim	Sim	Sim		23/07/2019 Realizada coletas venosa	INCONCLUSIVO	Não
1,90167E+11	Espinosa	23/07/2019	29	25	Feminino	Não	Não	Sim	Tio, tia por parte de mãe	0	0	1	0	1	0	0	Não sei	Sim	Sim		23/07/2019 Realizada coletas venosa	NEGATIVO	Não
1,90167E+11	Espinosa	23/07/2019	50	46	Masculino	Não	Não	Não	Não se aplica	0	0	0	0	0	0	0	Não	Sim	Sim		23/07/2019 Realizada coletas venosa	NEGATIVO	Não
1,90167E+11	Espinosa	23/07/2019	47	44	Feminino	Não	Não	Não	Irmãos, irmãs	0	0	0	0	0	1	1	Sim	Sim	Sim		23/07/2019 Realizada coletas venosa	NEGATIVO	Não
1,90167E+11	Espinosa	23/07/2019	73	70	Masculino	Não	Não	Não	Não se aplica	0	0	0	0	0	0	0	Não sei	Sim	Sim		23/07/2019 Realizada coletas venosa	NEGATIVO	Não
1,90167E+11	Espinosa	23/07/2019	32	29	Feminino	Não	Não	Não	Não se aplica	0	0	0	0	0	0	0	Não sei	Não	Sim		23/07/2019 Realizada coletas venosa	NEGATIVO	Não
1,90167E+11	Espinosa	23/07/2019	40	36	Feminino	Não	Não	Não	Não se aplica	0	0	0	0	0	0	0	Não sei	Sim	Sim		23/07/2019 Realizada coletas venosa	NEGATIVO	Não
1,90167E+11	Espinosa	23/07/2019	48	44	Masculino	Não	Não	Não	Não se aplica	0	0	0	0	0	0	0	Não sei	Sim	Sim		23/07/2019 Realizada coletas venosa	NEGATIVO	Não
1,90167E+11	Espinosa	23/07/2019	53	49	Masculino	Não	Não	Não	Não se aplica	0	0	0	0	0	0	0	Sim	Sim	Sim		23/07/2019 Realizada coletas venosa	NEGATIVO	Não
1,90167E+11	Espinosa	23/07/2019	57	53	Feminino	Não	Não	Não	Não se aplica	0	0	0	0	0	0	0	Não sei	Sim	Sim		23/07/2019 Realizada coletas venosa	NEGATIVO	Não
1,90167E+11	Espinosa	23/07/2019	58	55	Feminino	Não	Não	Não sei	Não se aplica	0	0	0	0	0	0	0	Não sei	Não	Sim		23/07/2019 Realizada coletas venosa	NEGATIVO	Não
1,90167E+11	Espinosa	23/07/2019	25	21	Masculino	Não	Não	Não sei	Não se aplica	0	0	0	0	0	0	0	Não	Sim	Sim		23/07/2019 Realizada coletas venosa	NEGATIVO	Não
1,90167E+11	Espinosa	23/07/2019	57	53	Feminino	Não	Não	Não	Não se aplica	0	0	0	0	0	0	0	Não sei	Sim	Sim		23/07/2019 Realizada coletas venosa	NEGATIVO	Não
1,90167E+11	Espinosa	23/07/2019	61	57	Feminino	Não	Não	Sim	Pai, mãe	0	0	0	1	1	0	0	Sim	Sim	Sim		23/07/2019 Realizada coletas venosa	POSITIVO	Sim
1,90167E+11	Espinosa	23/07/2019	80	76	Feminino	Não	Não	Sim	Filho, filha	1	0	0	0	0	0	0	Sim	Sim	Sim		23/07/2019 Realizada coletas venosa	NEGATIVO	Não
1,90167E+11	Espinosa	23/07/2019	72	68	Feminino	Não	Não	Sim	Não se aplica	0	0	0	0	0	0	0	Sim	Sim	Sim		23/07/2019 Realizada coletas venosa	NEGATIVO	Não
1,90167E+11	Espinosa	23/07/2019	50	46	Feminino	Não	Não	Sim	Não se aplica	0	0	0	0	0	0	0	Não sei	Sim	Sim		23/07/2019 Realizada coletas venosa	NEGATIVO	Não
1,90167E+11	Espinosa	23/07/2019	27	23	Masculino	Não	Não	Não	Não se aplica	0	0	0	0	0	0	0	Não sei	Sim	Sim		23/07/2019 Realizada coletas venosa	NEGATIVO	Não
1,90167E+11	Espinosa	23/07/2019	67	64	Masculino	Não	Não	Não	Não se aplica	0	0	0	0	0	0	0	Não sei	Sim	Sim		23/07/2019 Realizada coletas venosa	POSITIVO	Não
1,90167E+11	Espinosa	23/07/2019	58	55	Masculino	Não	Não	Não sei	Não se aplica	0	0	0	0	0	0	0	Não sei	Sim	Sim		23/07/2019 Realizada coletas venosa	POSITIVO	Não
1,90167E+11	Espinosa	23/07/2019	61	57	Masculino	Não	Não	Não	Não se aplica	0	0	0	0	0	0	0	Não sei	Não sei	Sim		23/07/2019 Realizada coletas venosa	NEGATIVO	Não
1,90167E+11	Espinosa	23/07/2019	37	34	Feminino	Não	Não	Não	Não se aplica	0	0	0	0	0	0	0	Não	Sim	Sim		23/07/2019 Realizada coletas venosa	NEGATIVO	Não
1,90167E+11	Espinosa	23/07/2019	62	58	Feminino	Não	Não	Não	Não se aplica	0	0	0	0	0	0	0	Não sei	Sim	Sim		23/07/2019 Realizada coletas venosa	INCONCLUSIVO	Não
1,90167E+11	Espinosa	23/07/2019	62	59	Masculino	Não	Não	Não	Não se aplica	0	0	0	0	0	0	0	Não sei	Sim	Sim		23/07/2019 Realizada coletas venosa	NEGATIVO	Não
1,90167E+11	Espinosa	23/07/2019	61	58	Feminino	Não	Não	Não	Não se aplica	0	0	0	0	0	0	0	Não	Não sei	Não		23/07/2019 Realizada coletas venosa	NEGATIVO	Não
1,90167E+11	Espinosa	23/07/2019	21	17	Masculino	Não	Não	Não	Não se aplica	0	0	0	0	0	0	0	Não	Não sei	Não		23/07/2019 Realizada coletas venosa	NEGATIVO	Não
1,90167E+11	Espinosa	23/07/2019	44	41	Feminino	Não	Não	Não	Não se aplica	0	0	0	0	0	0	0	Não	Não	Não		23/07/2019 Realizada coletas venosa	NEGATIVO	Não
1,90167E+11	Espinosa	23/07/2019	36	32	Feminino	Não	Não	Sim	Pai, mãe	0	0	0	1	1	0	0	Não	Não	Não		23/07/2019 Realizada coletas venosa	NEGATIVO	Não
1,90167E+11	Espinosa	23/07/2019	35	31	Feminino	Não	Não	Não	Não se aplica	0	0	0	0	0	0	0	Não	Sim	Não		23/07/2019 Realizada coletas venosa	NEGATIVO	Não
1,90167E+11	Espinosa	23/07/2019	69	65	Masculino	Não	Não	Não	Não se aplica	0	0	0	0	0	0	0	Não	Sim	Sim		23/07/2019 Realizada coletas venosa	NEGATIVO	Não
1,90167E+11	Espinosa	23/07/2019	56	53	Masculino	Não	Não	Sim	Irmãos, irmãs, pai, mãe	0	0	0	1	1	1	1	Sim	Sim	Sim		23/07/2019 Realizada coletas venosa	NEGATIVO	Não
1,90167E+11	Espinosa	23/07/2019	43	40	Masculino	Não	Não	Não	Não se aplica	0	0	0	0	0	0	0	Não	Sim	Sim		23/07/2019 Realizada coletas venosa	NEGATIVO	Não
1,90167E+11	Espinosa	23/07/2019	58	55	Masculino	Não	Não	Não	Não se aplica	0	0	0	0	0	0	0	Não sei	Sim	Sim		23/07/2019 Realizada coletas venosa	NEGATIVO	Não
1,90167E+11	Espinosa	23/07/2019	64	61	Masculino	Não	Não	Não	Não se aplica	0	0	0	0	0	0	0	Sim	Sim	Sim		23/07/2019 Realizada coletas venosa	POSITIVO	Não
1,90167E+11	Espinosa	23/07/2019	28	24	Masculino	Não	Não	Sim	Irmãos, irmãs	0	0	0	0	0	1	1	Não	Sim	Sim		23/07/2019 Realizada coletas venosa	NEGATIVO	Não
1,90167E+11	Espinosa	23/07/2019	55	51	Feminino	Não	Não	Sim	Não se aplica	0	0	0	0	0	0	0	Sim	Sim	Sim		23/07/2019 Realizada coletas venosa	NEGATIVO	Não
1,90167E+11	Espinosa	23/07/2019	41	37	Feminino	Não	Não	Não	Não se aplica	0	0	0	0	0	0	0	Não	Sim	Sim		23/07/2019 Realizada coletas venosa	NEGATIVO	Não
1,90167E+11	Espinosa	23/07/2019	67	64	Feminino	Não	Não	Não	Não se aplica	0	0	0	0	0	0	0	Sim	Sim	Sim		23/07/2019 Realizada coletas venosa	NEGATIVO	Não
1,90167E+11	Espinosa	23/07/2019	58	55	Feminino	Não	Não sei	Sim	Irmãos, irmãs	0	0	0	0	0	1	1	Sim	Sim	Sim		23/07/2019 Realizada coletas venosa	POSITIVO	Não
1,90167E+11	Espinosa	23/07/2019	58	55	Feminino	Não	Não	Não	Não se aplica	0	0	0	0	0	0	0	Sim	Sim	Sim		23/07/2019 Realizada coletas venosa	NEGATIVO	Não
1,90167E+11	Espinosa	23/07/2019	58	54	Feminino	Não	Não	Sim	Irmãos, irmãs	0	0	0	0	0	1	1	Não	Não	Sim		23/07/2019 Realizada coletas venosa	POSITIVO	Não
1,90167E+11	Espinosa	23/07/2019	63	59	Masculino	Não	Não	Não	Não se aplica	0	0	0	0	0	0	0	Não	Sim	Sim		23/07/2019 Realizada coletas venosa	NEGATIVO	Não
1,90167E+11	Espinosa	23/07/2019	73	69	Masculino	Não	Não	Não	Não se aplica	0	0	0	0	0	0	0	Não	Sim	Não		23/07/2019 Realizada coletas venosa	NEGATIVO	Não
1,90167E+11	Espinosa	23/07/2019	49	45	Masculino	Não	Não	Não	Não se aplica	0	0	0	0	0	0	0	Sim	Sim	Sim		23/07/2019 Realizada coletas venosa	NEGATIVO	Não
1,90167E+11	Espinosa	23/07/2019	45	41	Feminino	Não	Não	Não	Não se aplica	0	0	0	0	0	0	0	Não	Sim	Sim		23/07/2019 Realizada coletas venosa	NEGATIVO	Não
1,90167E+11	Espinosa	23/07/2019	40	36	Masculino	Não	Não	Não	Não se aplica	0	0	0	0	0	0	0	Não	Sim	Não		23/07/2019 Realizada coletas venosa	NEGATIVO	Não
1,90167E+11	Espinosa	23/07/2019	69	65	Feminino	Não	Não	Não	Não se aplica	0	0	0	0	0	0	0	Não	Sim	Não		23/07/2019 Realizada coletas venosa	NEGATIVO	Não
1,90167E+11	Espinosa	23/07/2019	59	56	Feminino	Não	Não	Não	Não se aplica	0	0	0	0	0	0	0	Não	Não	Não		23/07/2019 Realizada coletas venosa	NEGATIVO	Não
1,90167E+11	Espinosa	23/07/2019	39	35	Masculino	Não	Não	Não	Não se aplica	0	0	0	0	0	0	0	Não	Não	Não		23/07/2019 Realizada coletas venosa	NEGATIVO	Não
1,90167E+11	Espinosa	23/07/2019	48	44	Feminino	Não	Não	Não	Não se aplica	0	0	0	0	0	0	0	Não	Não	Não		23/07/2019 Realizada coletas venosa	NEGATIVO	Não
1,90167E+11	São Francisco	16/08/2019	52	49	Feminino	Não	Não	Não	Não se aplica	0	0	0	0	0	0	0	Não	Sim	Não		16/08/2019 Realizada coletas venosa e capilar	NEGATIVO	Não
1,90167E+11	São Francisco	16/08/2019	55	52	Masculino	Não	Não	Não	Não se aplica	0	0	0	0	0	0	0	Não	Sim	Sim		16/08/2019 Realizada coletas venosa e capilar	NEGATIVO	Não
1,90167E+11	São Francisco	16/08/2019	51	47	Masculino	Não	Não	Sim	Irmãos, irmãs	0	0	0	0	0	1	1	Não sei	Sim	Sim		16/08/2019 Realizada coletas venosa e capilar	POSITIVO	Não
1,90167E+11	São Francisco	16/08/2019	56	52	Feminino	Não	Não	Não sei	Não se aplica	0	0	0	0	0	0	0	Não	Não	Não		16/08/2019 Realizada coletas venosa e capilar	NEGATIVO	Não
1,90167E+11	São Francisco	16/08/2019	33	30	Feminino	Não	Não	Sim	Pai, mãe, avó, avô, tio, tia por parte de pai	0	1	1	1	1	0	0	Não sei	Sim	Sim		16/08/2019 Realizada coletas venosa e capilar	NEGATIVO	Não
1,90167E+11	São Francisco	16/08/2019	48	44	Masculino	Não	Não	Não	Não se aplica	0	0	0	0	0	0	0	Não sei	Sim	Sim		16/08/2019 Realizada coletas venosa e capilar	NEGATIVO	Não
1,90167E+11	São Francisco	16/08/2019	57	53	Masculino	Não	Não	Não sei	Não se aplica	0	0	0	0	0	0	0	Não sei	Sim	Sim		16/08/2019 Realizada coletas venosa e capilar	NEGATIVO	Não
1,90167E+11	São Francisco	16/08/2019	28	25	Masculino	Não	Não	Sim	Tio, tia por parte de pai	0	0	1	1	0	0	0	Não	Não	Não		16/08/2019 Realizada coletas venosa e capilar	NEGATIVO	Não
1,90167E+11	São Francisco	16/08/2019	29	25	Feminino	Não	Não	Sim	Pai, mãe	0	0	0	1	1	0	0	Não sei	Sim	Sim		16/08/2019 Realizada coletas venosa e capilar	NEGATIVO	Não
1,90167E+11	São Francisco	16/08/2019	28	24	Feminino	Não	Não	Sim	Pai, mãe	0	0	0	1	1	0	0	Não	Sim	Não		16/08/2019 Realizada coletas venosa e capilar	NEGATIVO	Não
1,90167E+11	São Francisco	19/08/2019	65	61	Feminino	Não	Não	Não	Não se aplica	0	0	0	0	0	0	0	Sim	Sim	Não		19/08/2019 Realizada coleta venosa	NEGATIVO	Não
1,90167E+11	São Francisco	19/08/2019	43	40	Feminino	Não	Não	Sim	Pai, mãe	0	0	0	1	1	0	0	Não sei	Sim	Sim		19/08/2019 Realizada coleta venosa	NEGATIVO	Não
1,90167E+11	São Francisco	19/08/2019	48	44	Feminino	Não	Não	Sim	Irmãos, irmãs	0	0	0	0	0	1	1	Não sei	Sim	Sim		19/08/2019 Realizada coleta venosa	NEGATIVO	Não
1,90167E+11	São Francisco	19/08/2019	35	32	Masculino	Não	Não	Sim	Pai, mãe	0	0	0	1	1	0	0	Não sei	Sim	Sim		19/08/2019 Realizada coleta venosa	NEGATIVO	Não
1,90167E+11	São Francisco	19/08/2019	44	41	Masculino	Não	Não	Não	Não se aplica	0	0	0	0	0	0	0	Não	Sim	Sim		19/08/2019 Realizada coleta venosa	NEGATIVO	Não
1,90167E+11	São Francisco	19/08/2019	31	28	Feminino	Não	Não	Sim	Pai, mãe	0	0	0	1	1	0	0	Não sei	Sim	Não		19/08/2019 Realizada coleta venosa	NEGATIVO	Não
1,90167E+11	São Francisco	19/08/2019	37	34	Feminino	Não	Não	Sim	Pai, mãe	0	0	0	1	1	0	0	Não sei	Sim	Sim		19/08/2019 Realizada coleta venosa	NEGATIVO	Não
1,90167E+11	São Francisco	19/08/2019	63	59	Masculino	Não	Não	Sim	Irmãos, irmãs	0	0	0	0	0	1	1	Não sei	Sim	Não		19/08/2019 Realizada coleta venosa	NEGATIVO	Não
1,90167E+11	São Francisco	19/08/2019	40	36	Feminino	Não	Não	Sim	Pai, mãe	0	0	0	1	1	0	0	Não sei	Sim	Sim		19/08/2019 Realizada coleta venosa	NEGATIVO	Não
1,90167E+11	São Francisco	19/08/2019	35	31	Feminino	Não	Não	Sim	Pai, mãe	0	0	0	1	1	0	0	Não	Sim	Sim		19/08/2019 Realizada coleta venosa	NEGATIVO	Não
1,90167E+11	São Francisco	19/08/2019	45	41	Feminino	Não	Não	Não	Não se aplica	0	0	0	0	0	0	0	Não	Sim	Não		19/08/2019 Realizada coletas venosa e capilar	NEGATIVO	Não
1,90167E+11	São Francisco	19/08/2019	69	65	Masculino	Não	Não	Não	Não se aplica	0	0	0	0	0	0	0	Sim	Sim	Sim		19/08/2019 Realizada coletas venosa e capilar	NEGATIVO	Não
1,90167E+11	São Francisco	19/08/2019	69	66	Masculino	Não	Não	Não	Não se aplica	0	0	0	0	0	0	0	Sim	Sim	Sim		19/08/2019 Realizada coletas venosa e capilar	NEGATIVO	Não
1,90167E+11	São Francisco	19/08/2019	42	39	Masculino	Não	Não	Sim	Irmãos, irmãs, pai, mãe	0	0	0	1	1	1	1	Sim	Sim	Sim		19/08/2019 Realizada coletas venosa e capilar	NEGATIVO	Não
1,90167E+11	São Francisco	19/08/2019	60	56	Feminino	Não	Não	Sim	Irmãos, irmãs	0	0	0	0	0	1	1	Sim	Sim	Sim		19/08/2019 Realizada coletas venosa e capilar	NEGATIVO	Não
1,90167E+11	São Francisco	19/08/2019	73	70	Feminino	Não	Não	Sim	Irmãos, irmãs	0	0	0	0	0	1	1	Sim	Sim	Não		19/08/2019 Realizada coletas venosa e capilar	NEGATIVO	Não
1,90167E+11	São Francisco	19/08/2019	46	42	Feminino	Não	Não	Não sei	Não se aplica	0	0	0	0	0	0	0	Não sei	Sim	Não		19/08/2019 Realizada coletas venosa e capilar	NEGATIVO	Não
1,90167E+11	São Francisco	19/08/2019	72	68	Masculino	Não	Não	Não	Não se aplica	0	0	0	0	0	0	0	Não sei	Sim	Sim		19/08/2019 Realizada coletas venosa e capilar	NEGATIVO	Não
1,90167E+11	São Francisco	19/08/2019	37	34	Feminino	Não	Não	Sim	Pai, mãe, avó, avô, tio, tia por parte de pai	0	1	1	1	1	0	0	Não	Sim	Não		19/08/2019 Realizada coletas venosa e capilar	NEGATIVO	Não
1,90167E+11	São Francisco	19/08/2019	34	31	Feminino	Não	Não	Sim	Pai, mãe, avó, avô, tio, tia por parte de pai	0	1	1	1	1	0	0	Não sei	Sim	Sim		19/08/2019 Realizada coletas venosa e capilar	NEGATIVO	Não
1,90167E+11	São Francisco	19/08/2019	34	30	Feminino	Não	Não	Sim	Pai, mãe	0	0	0	1	1	0	0	Não sei	Sim	Sim		19/08/2019 Realizada coletas venosa e capilar	NEGATIVO	Não
1,90167E+11	São Francisco	19/08/2019	43	40	Feminino	Não	Não	Sim	Pai, mãe, tio, tia por parte de pai	0	0	1	1	1	0	0	Sim	Sim	Sim		19/08/2019 Realizada coletas venosa e capilar	NEGATIVO	Não
1,90167E+11	São Francisco	19/08/2019	63	60	Masculino	Não	Não	Não sei	Não se aplica	0	0	0	0	0	0	0	Não sei	Não sei	Sim		19/08/2019 Realizada coletas venosa e capilar	NEGATIVO	Não
1,90167E+11	São Francisco	19/08/2019	54	51	Feminino	Não	Não	Não	Não se aplica	0	0	0	0	0	0	0	Não	Sim	Sim		19/08/2019 Realizada coletas venosa e capilar	NEGATIVO	Não
1,90167E+11	São Francisco	19/08/2019	52	49	Feminino	Não	Não	Sim	Tio, tia por parte de mãe	0	0	1	0	1	0	0	Sim	Sim	Sim		19/08/2019 Realizada coletas venosa e capilar	NEGATIVO	Não
1,90167E+11	São Francisco	19/08/2019	46	43	Feminino	Não	Não	Sim	Tio, tia por parte de mãe	0	0	1	0	1	0	0	Sim	Sim	Sim		19/08/2019 Realizada coletas venosa e capilar	NEGATIVO	Não
1,90167E+11	São Francisco	19/08/2019	54	50	Masculino	Não	Não	Sim	Irmãos, irmãs	0	0	0	0	0	1	1	Não sei	Sim	Sim		19/08/2019 Realizada coletas venosa e capilar	NEGATIVO	Não
1,90167E+11	São Francisco	19/08/2019	68	65	Feminino	Não	Não	Não	Não se aplica	0	0	0	0	0	0	0	Sim	Sim	Sim		19/08/2019 Realizada coletas venosa e capilar	NEGATIVO	Não
1,90167E+11	São Francisco	19/08/2019	58	54	Feminino	Não	Não	Não	Não se aplica	0	0	0	0	0	0	0	Não sei	Sim	Sim		19/08/2019 Realizada coletas venosa e capilar	NEGATIVO	Não
1,90167E+11	São Francisco	19/08/2019	48	44	Feminino	Não	Não	Sim	Pai, mãe	0	0	0	1	1	0	0	Não sei	Não sei	Não		19/08/2019 Realizada coletas venosa e capilar	NEGATIVO	Não
1,90167E+11	São Francisco	19/08/2019	63	59	Feminino	Não	Não	Sim	Irmãos, irmãs, pai, mãe	0	0	0	1	1	1	1	Sim	Sim	Sim		19/08/2019 Realizada coleta venosa	NEGATIVO	Não
1,90167E+11	São Francisco	19/08/2019	48	45	Feminino	Não	Não	Sim	Irmãos, irmãs, pai, mãe	0	0	0	1	1	1	1	Sim	Sim	Sim		19/08/2019 Realizada coleta venosa	INCONCLUSIVO	Sim
1,90167E+11	São Francisco	19/08/2019	54	51	Feminino	Não	Não	Sim	Pai, mãe	0	0	0	1	1	0	0	Sim	Sim	Sim		19/08/2019 Realizada coleta venosa	NEGATIVO	Não
1,90167E+11	São Francisco	19/08/2019	40	36	Feminino	Não	Não	Não	Não se aplica	0	0	0	0	0	0	0	Não sei	Sim	Sim		19/08/2019 Realizada coleta venosa	NEGATIVO	Não
1,90167E+11	São Francisco	19/08/2019	63	59	Feminino	Não	Não	Sim	Irmãos, irmãs	0	0	0	0	0	1	1	Sim	Sim	Sim		19/08/2019 Realizada coleta venosa	NEGATIVO	Não
1,90167E+11	São Francisco	19/08/2019	60	57	Masculino	Não	Não	Não	Não se aplica	0	0	0	0	0	0	0	Não sei	Sim	Sim		19/08/2019 Realizada coleta venosa	NEGATIVO	Não
1,90167E+11	São Francisco	19/08/2019	50	47	Feminino	Não	Não	Não	Não se aplica	0	0	0	0	0	0	0	Não sei	Sim	Sim		19/08/2019 Realizada coletas venosa e capilar	NEGATIVO	Não
1,90167E+11	São Francisco	19/08/2019	36	33	Feminino	Não	Não	Sim	Tio, tia por parte de pai	0	0	1	1	0	0	0	Não sei	Sim	Não		19/08/2019 Realizada coletas venosa e capilar	NEGATIVO	Não
1,90167E+11	São Francisco	19/08/2019	56	52	Masculino	Não	Não	Não	Não se aplica	0	0	0	0	0	0	0	Sim	Sim	Sim		19/08/2019 Realizada coletas venosa e capilar	NEGATIVO	Não
1,90167E+11	São Francisco	05/08/2019	72	69	Feminino	Não	Não	Não sei	Não se aplica	0	0	0	0	0	0	0	Não sei	Sim	Sim		05/08/2019 Realizadas coletas venosa e capilar na mesma data	POSITIVO	Sim
1,90167E+11	São Francisco	05/08/2019	68	64	Feminino	Não	Não	Sim	Irmãos, irmãs	0	0	0	0	0	1	1	Sim	Sim	Sim		05/08/2019 Realizadas coletas venosa e capilar na mesma data	NEGATIVO	Não
1,90167E+11	São Francisco	05/08/2019	54	51	Feminino	Não	Não	Não	Não se aplica	0	0	0	0	0	0	0	Sim	Sim	Sim		05/08/2019 Realizadas coletas venosa e capilar na mesma data	NEGATIVO	Não
1,90167E+11	São Francisco	05/08/2019	25	22	Feminino	Não	Não	Sim	Pai, mãe, tio, tia por parte de pai	0	0	1	1	1	0	0	Sim	Sim	Não		05/08/2019 Realizadas coletas venosa e capilar na mesma data	NEGATIVO	Não
1,90167E+11	São Francisco	05/08/2019	38	35	Feminino	Não	Não	Não	Não se aplica	0	0	0	0	0	0	0	Sim	Sim	Sim		05/08/2019 Realizadas coletas venosa e capilar na mesma data	NEGATIVO	Não
1,90167E+11	São Francisco	05/08/2019	51	48	Feminino	Não	Não	Sim	Irmãos, irmãs, pai, mãe	0	0	0	1	1	1	1	Não sei	Sim	Não		05/08/2019 Realizadas coletas venosa e capilar na mesma data	NEGATIVO	Não
1,90167E+11	São Francisco	05/08/2019	33	30	Feminino	Não	Não	Sim	Tio, tia por parte de mãe	0	0	1	0	1	0	0	Sim	Sim	Sim		05/08/2019 Realizadas coletas venosa e capilar na mesma data	NEGATIVO	Não
1,90167E+11	São Francisco	05/08/2019	81	77	Masculino	Não	Não	Sim	Irmãos, irmãs	0	0	0	0	0	1	1	Não	Sim	Sim		05/08/2019 Realizadas coletas venosa e capilar na mesma data	NEGATIVO	Não
1,90167E+11	São Francisco	05/08/2019	64	61	Feminino	Não	Não	Sim	Pai, mãe	0	0	0	1	1	0	0	Sim	Sim	Sim		05/08/2019 Realizadas coletas venosa e capilar na mesma data	NEGATIVO	Não
1,90167E+11	São Francisco	05/08/2019	60	57	Masculino	Não sei	Não	Não sei	Não se aplica	0	0	0	0	0	0	0	Sim	Sim	Sim		05/08/2019 Realizadas coletas venosa e capilar na mesma data	NEGATIVO	Não
1,90167E+11	São Francisco	05/08/2019	61	57	Masculino	Não	Não	Sim	Irmãos, irmãs, pai, mãe	0	0	0	1	1	1	1	Sim	Sim	Sim		05/08/2019 Realizadas coletas venosa e capilar na mesma data	POSITIVO	Sim
1,90167E+11	São Francisco	05/08/2019	43	40	Feminino	Não	Não	Sim	Tio, tia por parte de mãe	0	0	1	0	1	0	0	Sim	Sim	Sim		05/08/2019 Realizadas coletas venosa e capilar na mesma data	NEGATIVO	Não
1,90167E+11	São Francisco	05/08/2019	25	21	Feminino	Não	Não	Não	Não se aplica	0	0	0	0	0	0	0	Não sei	Sim	Não		05/08/2019 Realizadas coletas venosa e capilar na mesma data	NEGATIVO	Não
1,90167E+11	São Francisco	05/08/2019	37	34	Feminino	Não	Não	Não sei	Não se aplica	0	0	0	0	0	0	0	Sim	Sim	Sim		05/08/2019 Realizadas coletas venosa e capilar na mesma data	NEGATIVO	Não
1,90167E+11	São Francisco	05/08/2019	59	55	Masculino	Não	Não	Não sei	Não se aplica	0	0	0	0	0	0	0	Não sei	Sim	Sim		05/08/2019 Realizadas coletas venosa e capilar na mesma data	POSITIVO	Sim
1,90167E+11	São Francisco	05/08/2019	74	71	Feminino	Não	Não	Sim	Tio, tia por parte de pai	0	0	1	1	0	0	0	Sim	Sim	Sim		05/08/2019 Realizadas coletas venosa e capilar na mesma data	NEGATIVO	Não
1,90167E+11	São Francisco	05/08/2019	61	58	Masculino	Não	Não	Não	Não se aplica	0	0	0	0	0	0	0	Não	Sim	Não		05/08/2019 Realizadas coletas venosa e capilar na mesma data	NEGATIVO	Não
1,90167E+11	São Francisco	05/08/2019	46	43	Feminino	Não	Não	Sim	Irmãos, irmãs	0	0	0	0	0	1	1	Sim	Sim	Sim		05/08/2019 Realizadas coletas venosa e capilar na mesma data	NEGATIVO	Não
1,90167E+11	São Francisco	05/08/2019	55	51	Masculino	Não	Não	Sim	Tio, tia por parte de pai	0	0	1	1	0	0	0	Sim	Sim	Sim		05/08/2019 Realizadas coletas venosa e capilar na mesma data	NEGATIVO	Não
1,90167E+11	São Francisco	05/08/2019	33	30	Feminino	Não	Não	Sim	Tio, tia por parte de mãe	0	0	1	0	1	0	0	Não sei	Sim	Sim		05/08/2019 Realizadas coletas venosa e capilar na mesma data	NEGATIVO	Não
1,90167E+11	São Francisco	05/08/2019	65	62	Feminino	Não	Não	Sim	Irmãos, irmãs	0	0	0	0	0	1	1	Sim	Sim	Sim		05/08/2019 Realizadas coletas venosa e capilar na mesma data	NEGATIVO	Não
1,90167E+11	São Francisco	05/08/2019	56	52	Feminino	Não	Não	Sim	Pai, mãe	0	0	0	1	1	0	0	Sim	Sim	Sim		05/08/2019 Realizadas coletas venosa e capilar na mesma data	NEGATIVO	Não
1,90167E+11	São Francisco	05/08/2019	72	69	Masculino	Não	Não	Sim	Filho, filha	1	0	0	0	0	0	0	Sim	Sim	Sim		05/08/2019 Realizadas coletas venosa e capilar na mesma data	NEGATIVO	Não
1,90167E+11	São Francisco	05/08/2019	63	60	Masculino	Não	Não	Não sei	Não se aplica	0	0	0	0	0	0	0	Sim	Sim	Sim		05/08/2019 Realizadas coletas venosa e capilar na mesma data	NEGATIVO	Não
1,90167E+11	São Francisco	05/08/2019	69	66	Masculino	Não	Não	Não	Não se aplica	0	0	0	0	0	0	0	Sim	Sim	Sim		05/08/2019 Realizadas coletas venosa e capilar na mesma data	NEGATIVO	Não
1,90167E+11	São Francisco	07/10/2019	53	50	Feminino	Não	Não	Não	Não se aplica	0	0	0	0	0	0	0	Não	Não	Não		07/10/2019 Realizada coletas venosa e capilar	NEGATIVO	Não
1,90167E+11	São Francisco	07/10/2019	35	32	Feminino	Não	Não	Não sei	Não se aplica	0	0	0	0	0	0	0	Não sei	Sim	Sim		07/10/2019 Realizada coletas venosa e capilar	NEGATIVO	Não
1,90167E+11	São Francisco	07/10/2019	54	51	Feminino	Não	Não se aplica	Não	Não se aplica	0	0	0	0	0	0	0	Sim	Sim	Sim		07/10/2019 Realizada coletas venosa e capilar	INCONCLUSIVO	Não
1,90167E+11	São Francisco	07/10/2019	32	28	Feminino	Não	Não se aplica	Sim	Avó, avô	0	1	0	0	0	0	0	Não sei	Sim	Não		07/10/2019 Realizada coletas venosa e capilar	NEGATIVO	Não
1,90167E+11	São Francisco	07/10/2019	54	51	Feminino	Não	Não	Não	Não se aplica	0	0	0	0	0	0	0	Não	Não	Não		07/10/2019 Realizada coletas venosa e capilar	NEGATIVO	Não
1,90167E+11	São Francisco	07/10/2019	73	70	Masculino	Não	Não	Não sei	Não se aplica	0	0	0	0	0	0	0	Sim	Sim	Sim		07/10/2019 Realizada coletas venosa e capilar	NEGATIVO	Não
1,90167E+11	São Francisco	07/10/2019	67	64	Feminino	Não	Não se aplica	Não sei	Não se aplica	0	0	0	0	0	0	0	Não sei	Sim	Sim		07/10/2019 Realizada coletas venosa e capilar	NEGATIVO	Não
1,90167E+11	São Francisco	07/10/2019	60	57	Masculino	Não	Não se aplica	Não	Não se aplica	0	0	0	0	0	0	0	Não sei	Sim	Não		07/10/2019 Realizada coletas venosa e capilar	NEGATIVO	Não
1,90167E+11	São Francisco	07/10/2019	55	52	Masculino	Não	Não	Não	Não se aplica	0	0	0	0	0	0	0	Não sei	Não	Não		07/10/2019 Realizada coletas venosa e capilar	NEGATIVO	Não
1,90167E+11	São Francisco	07/10/2019	65	61	Masculino	Não	Não se aplica	Não sei	Não se aplica	0	0	0	0	0	0	0	Não sei	Sim	Sim		07/10/2019 Realizada coletas venosa e capilar	NEGATIVO	Não
1,90167E+11	São Francisco	07/10/2019	40	37	Feminino	Não	Não se aplica	Sim	Pai, mãe	0	0	0	1	1	0	0	Não sei	Sim	Sim		07/10/2019 Realizada coletas venosa e capilar	NEGATIVO	Não
1,90167E+11	São Francisco	07/10/2019	49	46	Masculino	Não	Não se aplica	Não sei	Não se aplica	0	0	0	0	0	0	0	Não sei	Sim	Sim		07/10/2019 Realizada coletas venosa e capilar	NEGATIVO	Não
1,90167E+11	São Francisco	07/10/2019	68	65	Masculino	Não	Não	Não	Não se aplica	0	0	0	0	0	0	0	Não sei	Sim	Não		07/10/2019 Realizada coletas venosa e capilar	NEGATIVO	Não
1,90167E+11	São Francisco	07/10/2019	65	62	Masculino	Não	Não se aplica	Não sei	Não se aplica	0	0	0	0	0	0	0	Sim	Sim	Sim		07/10/2019 Realizada coletas venosa e capilar	NEGATIVO	Não
1,90167E+11	São Francisco	07/10/2019	79	76	Masculino	Não	Não se aplica	Sim	Tio, tia por parte de mãe	0	0	1	0	1	0	0	Sim	Sim	Sim		07/10/2019 Realizada coletas venosa e capilar	NEGATIVO	Não
1,90167E+11	São Francisco	07/10/2019	36	32	Masculino	Não	Não se aplica	Sim	Irmãos, irmãs	0	0	0	0	0	1	1	Não	Sim	Não		07/10/2019 Realizada coletas venosa e capilar	NEGATIVO	Não
1,90167E+11	São Francisco	07/10/2019	32	28	Masculino	Não	Não se aplica	Não sei	Não se aplica	0	0	0	0	0	0	0	Não sei	Não	Não		07/10/2019 Realizada coletas venosa e capilar	NEGATIVO	Não
1,90167E+11	São Francisco	07/10/2019	79	76	Feminino	Não	Não	Sim	Irmão, Irmãs, Filho, Filha	1	0	0	0	0	1	1	Sim	Sim	Sim		07/10/2019 Realizada coletas venosa e capilar	NEGATIVO	Não
1,90167E+11	São Francisco	07/10/2019	86	82	Feminino	Não	Não	Não	Não se aplica	0	0	0	0	0	0	0	Não	Sim	Sim		07/10/2019 Realizada coletas venosa e capilar	NEGATIVO	Não
1,90167E+11	São Francisco	07/10/2019	51	48	Feminino	Não	Não se aplica	Não sei	Não se aplica	0	0	0	0	0	0	0	Não sei	Sim	Não		07/10/2019 Realizada coletas venosa e capilar	NEGATIVO	Não
1,90167E+11	São Francisco	07/10/2019	54	50	Feminino	Não	Não se aplica	Não sei	Não se aplica	0	0	0	0	0	0	0	Sim	Sim	Sim		07/10/2019 Realizada coletas venosa e capilar	NEGATIVO	Não
1,90167E+11	São Francisco	07/10/2019	51	48	Feminino	Não	Não	Sim	Irmãos, irmãs, pai, mãe	0	0	0	1	1	1	1	Não	Sim	Sim		07/10/2019 Realizada coletas venosa e capilar	NEGATIVO	Não
1,90167E+11	São Francisco	07/10/2019	29	26	Feminino	Não sei	Não	Não sei	Não se aplica	0	0	0	0	0	0	0	Não sei	Sim	Sim		07/10/2019 Realizada coletas venosa e capilar	NEGATIVO	Não
1,90167E+11	São Francisco	11/09/2019	37	34	Feminino	Não	Não	Sim	Pai, mãe, avó, avô, tio, tia por parte de pai	0	1	1	1	1	0	0	Não	Sim	Sim		11/09/2019 Realizada coletas venosa e capilar	NEGATIVO	Não
1,90167E+11	São Francisco	11/09/2019	44	41	Masculino	Não	Não	Sim	Tio, tia por parte de mãe	0	0	1	0	1	0	0	Sim	Sim	Sim		11/09/2019 Realizada coletas venosa e capilar	NEGATIVO	Não
1,90167E+11	São Francisco	13/09/2019	58	54	Feminino	Não	Não	Não	Não se aplica	0	0	0	0	0	0	0	Não sei	Sim	Não		13/09/2019 Realizada coletas venosa e capilar	NEGATIVO	Não
1,90167E+11	São Francisco	13/09/2019	66	63	Feminino	Não	Não	Não	Não se aplica	0	0	0	0	0	0	0	Sim	Sim	Sim		13/09/2019 Realizada coletas venosa e capilar	INCONCLUSIVO	Não
1,90167E+11	São Francisco	13/09/2019	67	63	Feminino	Não	Não	Não	Não se aplica	0	0	0	0	0	0	0	Não sei	Sim	Sim		13/09/2019 Realizada coletas venosa e capilar	NEGATIVO	Não
1,90167E+11	São Francisco	13/09/2019	62	58	Feminino	Não	Não	Sim	Irmãos, irmãs	0	0	0	0	0	1	1	Não sei	Sim	Sim		13/09/2019 Realizada coletas venosa e capilar	NEGATIVO	Não
1,90167E+11	São Francisco	13/09/2019	57	54	Feminino	Não	Não	Não	Não se aplica	0	0	0	0	0	0	0	Sim	Sim	Sim		13/09/2019 Realizada coletas venosa e capilar	POSITIVO	Sim
1,90167E+11	São Francisco	13/09/2019	34	31	Masculino	Não	Não	Não	Não se aplica	0	0	0	0	0	0	0	Sim	Sim	Sim		13/09/2019 Realizada coletas venosa e capilar	NEGATIVO	Não
1,90167E+11	São Francisco	13/09/2019	65	62	Feminino	Não	Não	Sim	Pai, mãe	0	0	0	1	1	0	0	Sim	Sim	Sim		13/09/2019 Realizada coletas venosa e capilar	NEGATIVO	Não
1,90167E+11	São Francisco	13/09/2019	77	74	Masculino	Não	Não	Sim	Tio, tia por parte de pai	0	0	1	1	0	0	0	Sim	Sim	Não		13/09/2019 Realizada coletas venosa e capilar	NEGATIVO	Não
1,90167E+11	São Francisco	13/09/2019	73	69	Masculino	Não	Não	Não	Não se aplica	0	0	0	0	0	0	0	Sim	Sim	Sim		13/09/2019 Realizada coletas venosa e capilar	INCONCLUSIVO	Não
1,90167E+11	São Francisco	13/09/2019	67	64	Feminino	Não	Não	Não sei	Não se aplica	0	0	0	0	0	0	0	Não sei	Não sei	Sim		13/09/2019 Realizada coletas venosa e capilar	NEGATIVO	Não
1,90167E+11	São Francisco	13/09/2019	68	64	Feminino	Não	Não	Sim	Pai, mãe	0	0	0	1	1	0	0	Sim	Sim	Sim		13/09/2019 Realizada coletas venosa e capilar	NEGATIVO	Não
1,90167E+11	São Francisco	13/09/2019	65	62	Masculino	Não	Não	Sim	Tio, tia por parte de mãe	0	0	1	0	1	0	0	Sim	Sim	Sim		13/09/2019 Realizada coletas venosa e capilar	NEGATIVO	Não
1,90167E+11	São Francisco	13/09/2019	62	59	Masculino	Não	Não	Sim	Pai, mãe	0	0	0	1	1	0	0	Não	Sim	Sim		13/09/2019 Realizada coletas venosa e capilar	NEGATIVO	Não
1,90167E+11	São Francisco	13/09/2019	30	27	Feminino	Não sei	Não	Sim	Tio, tia por parte de pai	0	0	1	1	0	0	0	Não sei	Sim	Sim		13/09/2019 Realizada coletas venosa e capilar	NEGATIVO	Não
1,90167E+11	São Francisco	13/09/2019	65	62	Feminino	Não	Não	Sim	Tio, tia por parte de mãe	0	0	1	0	1	0	0	Sim	Sim	Sim		13/09/2019 Realizada coletas venosa e capilar	NEGATIVO	Não
1,90167E+11	São Francisco	13/09/2019	59	56	Feminino	Não	Não	Não	Não se aplica	0	0	0	0	0	0	0	Não	Sim	Sim		13/09/2019 Realizada coletas venosa e capilar	NEGATIVO	Não
1,90167E+11	São Francisco	13/09/2019	48	45	Masculino	Não	Não	Sim	Irmãos, irmãs	0	0	0	0	0	1	1	Não sei	Sim	Sim		13/09/2019 Realizada coletas venosa e capilar	NEGATIVO	Não
1,90167E+11	São Francisco	13/09/2019	74	71	Masculino	Não	Não	Não sei	Não se aplica	0	0	0	0	0	0	0	Sim	Sim	Sim		13/09/2019 Realizada coletas venosa e capilar	NEGATIVO	Não
1,90167E+11	São Francisco	13/09/2019	57	54	Feminino	Não	Não	Não	Não se aplica	0	0	0	0	0	0	0	Não	Sim	Sim		13/09/2019 Realizada coletas venosa e capilar	NEGATIVO	Não
1,90167E+11	São Francisco	13/09/2019	49	46	Feminino	Não	Não	Não	Não se aplica	0	0	0	0	0	0	0	Não sei	Não	Não		13/09/2019 Realizada coletas venosa e capilar	NEGATIVO	Não
1,90167E+11	São Francisco	13/09/2019	69	65	Feminino	Não	Não	Não	Não se aplica	0	0	0	0	0	0	0	Não sei	Sim	Sim		13/09/2019 Realizada coletas venosa e capilar	NEGATIVO	Não
1,90167E+11	São Francisco	13/09/2019	11	7	Feminino	Não	Não	Não	Não se aplica	0	0	0	0	0	0	0	Não sei	Sim	Não		13/09/2019 Realizada coletas venosa e capilar	NEGATIVO	Não
1,90167E+11	São Francisco	13/09/2019	64	61	Masculino	Não	Não	Sim	Pai, mãe	0	0	0	1	1	0	0	Não sei	Sim	Sim		13/09/2019 Realizada coletas venosa e capilar	NEGATIVO	Não
1,90167E+11	São Francisco	13/09/2019	71	68	Feminino	Não	Não	Sim	Pai, mãe, tio, tia por parte de mãe	0	0	1	1	1	0	0	Sim	Sim	Sim		13/09/2019 Realizada coletas venosa e capilar	POSITIVO	Sim
1,90167E+11	São Francisco	13/09/2019	76	72	Masculino	Não	Não	Sim	Irmãos, irmãs	0	0	0	0	0	1	1	Não sei	Sim	Sim		13/09/2019 Realizada coletas venosa e capilar	NEGATIVO	Não
1,90167E+11	São Francisco	13/09/2019	66	63	Feminino	Não sei	Não	Sim	Tio, tia por parte de pai	0	0	1	1	0	0	0	Sim	Sim	Sim		13/09/2019 Realizada coletas venosa e capilar	NEGATIVO	Não
1,90167E+11	São Francisco	13/09/2019	67	64	Masculino	Não	Não	Não	Não se aplica	0	0	0	0	0	0	0	Sim	Sim	Sim		13/09/2019 Realizada coletas venosa e capilar	INCONCLUSIVO	Sim
1,90167E+11	São Francisco	13/09/2019	64	61	Feminino	Sim	Não	Sim	Irmãos, irmãs	0	0	0	0	0	1	1	Não sei	Sim	Não		13/09/2019 Realizada coletas venosa e capilar	NEGATIVO	Não
1,90167E+11	São Francisco	13/09/2019	47	43	Masculino	Não	Não	Sim	Avó, avô, tio, tia por parte de mãe	0	1	1	0	1	0	0	Não sei	Sim	Sim		13/09/2019 Realizada coletas venosa e capilar	NEGATIVO	Não
1,90167E+11	São Francisco	16/08/2019	69	66	Masculino	Não	Não se aplica	Não sei	Não se aplica	0	0	0	0	0	0	0	Sim	Sim	Sim		16/08/2019 Realizada coletas venosa e capilar	NEGATIVO	Não
1,90167E+11	São Francisco	16/08/2019	51	47	Feminino	Não	Não	Não	Não se aplica	0	0	0	0	0	0	0	Sim	Sim	Sim		16/08/2019 Realizada coletas venosa e capilar	POSITIVO	Sim
1,90167E+11	São Francisco	16/08/2019	53	49	Masculino	Não	Não	Sim	Irmãos, irmãs	0	0	0	0	0	1	1	Sim	Sim	Sim		16/08/2019 Realizada coletas venosa e capilar	POSITIVO	Sim
1,90167E+11	São Francisco	16/08/2019	49	46	Feminino	Não	Não	Não	Não se aplica	0	0	0	0	0	0	0	Não	Sim	Não		16/08/2019 Realizada coletas venosa e capilar	NEGATIVO	Não
1,90167E+11	São Francisco	16/08/2019	51	47	Feminino	Não	Não	Sim	Pai, mãe	0	0	0	1	1	0	0	Não	Sim	Sim		16/08/2019 Realizada coletas venosa e capilar	NEGATIVO	Não
1,90167E+11	São Francisco	16/08/2019	37	33	Masculino	Não	Não	Sim	Pai, mãe	0	0	0	1	1	0	0	Sim	Sim	Sim		16/08/2019 Realizada coletas venosa e capilar	NEGATIVO	Não
1,90167E+11	São Francisco	16/08/2019	62	58	Feminino	Não	Não se aplica	Não sei	Não se aplica	0	0	0	0	0	0	0	Sim	Sim	Sim		16/08/2019 Realizada coletas venosa e capilar	INCONCLUSIVO	Não
1,90167E+11	São Francisco	16/08/2019	22	19	Feminino	Não	Não	Sim	Pai, mãe, avó, avô	0	1	0	1	1	0	0	Não sei	Sim	Não		16/08/2019 Realizada coletas venosa e capilar	NEGATIVO	Não
1,90167E+11	São Francisco	16/08/2019	87	83	Feminino	Não	Não	Não sei	Não se aplica	0	0	0	0	0	0	0	Sim	Sim	Sim		16/08/2019 Realizada coletas venosa e capilar	NEGATIVO	Não
1,90167E+11	São Francisco	16/08/2019	41	37	Feminino	Não	Não	Sim	Pai, mãe, avó, avô, tio, tia por parte de pai, tio, tia por parte de mãe	0	1	1	1	1	0	0	Não sei	Sim	Sim		16/08/2019 Realizada coletas venosa e capilar	NEGATIVO	Não
1,90167E+11	São Francisco	16/08/2019	63	59	Masculino	Não sei	Não	Não sei	Não se aplica	0	0	0	0	0	0	0	Não sei	Sim	Sim		16/08/2019 Realizada coletas venosa e capilar	POSITIVO	Sim
1,90167E+11	São Francisco	16/08/2019	82	78	Masculino	Não	Não	Não sei	Não se aplica	0	0	0	0	0	0	0	Sim	Sim	Sim		16/08/2019 Realizada coletas venosa e capilar	INCONCLUSIVO	Sim
1,90167E+11	São Francisco	16/08/2019	30	27	Feminino	Não	Não	Sim	Pai, mãe	0	0	0	1	1	0	0	Não	Não	Não		16/08/2019 Realizada coletas venosa e capilar	NEGATIVO	Não
1,90167E+11	São Francisco	16/08/2019	77	73	Feminino	Não	Não	Sim	Avó, avô, tio, tia por parte de mãe	0	1	1	0	1	0	0	Não sei	Sim	Sim		16/08/2019 Realizada coletas venosa e capilar	NEGATIVO	Não
1,90167E+11	São Francisco	16/08/2019	25	22	Feminino	Não	Não	Sim	Tio, tia por parte de pai	0	0	1	1	0	0	0	Não	Sim	Sim		16/08/2019 Realizada coletas venosa e capilar	NEGATIVO	Não
1,90167E+11	São Francisco	16/08/2019	46	43	Feminino	Não	Não	Sim	Tio, tia por parte de mãe	0	0	1	0	1	0	0	Não	Sim	Sim		16/08/2019 Realizada coletas venosa e capilar	NEGATIVO	Não
1,90167E+11	São Francisco	16/08/2019	79	75	Feminino	Não sei	Não	Sim	Irmãos, irmãs	0	0	0	0	0	1	1	Não sei	Sim	Sim		16/08/2019 Realizada coletas venosa e capilar	NEGATIVO	Não
1,90167E+11	São Francisco	16/08/2019	53	49	Feminino	Não	Não	Sim	Irmãos, irmãs	0	0	0	0	0	1	1	Sim	Sim	Sim		16/08/2019 Realizada coletas venosa e capilar	POSITIVO	Sim
1,90167E+11	São Francisco	16/08/2019	62	59	Masculino	Não	Não	Sim	Tio, tia por parte de mãe	0	0	1	0	1	0	0	Não sei	Sim	Sim		16/08/2019 Realizada coletas venosa e capilar	NEGATIVO	Não
1,90167E+11	São Francisco	16/08/2019	64	61	Feminino	Não	Não	Sim	Não se aplica	0	0	0	0	0	0	0	Sim	Sim	Sim		16/08/2019 Realizada coletas venosa e capilar	POSITIVO	Sim
1,90167E+11	São Francisco	07/10/2019	51	48	Feminino	Não	Não	Não sei	Não se aplica	0	0	0	0	0	0	0	Não sei	Sim	Sim		07/10/2019 Realizada coletas venosa e capilar	NEGATIVO	Não
1,90167E+11	São Francisco	07/10/2019	77	73	Feminino	Não	Não	Não	Não se aplica	0	0	0	0	0	0	0	Não	Sim	Não		07/10/2019 Realizada coletas venosa e capilar	NEGATIVO	Não
1,90167E+11	São Francisco	07/10/2019	75	72	Feminino	Não	Não se aplica	Sim	Irmãos, irmãs	0	0	0	0	0	1	1	Sim	Sim	Sim		07/10/2019 Realizada coletas venosa e capilar	POSITIVO	Não
1,90167E+11	São Francisco	07/10/2019	56	52	Feminino	Não	Não	Sim	Tio, tia por parte de mãe	0	0	1	0	1	0	0	Não sei	Sim	Sim		07/10/2019 Realizada coletas venosa e capilar	NEGATIVO	Não
1,90167E+11	São Francisco	07/10/2019	53	50	Feminino	Não	Não se aplica	Sim	Pai, mãe	0	0	0	1	1	0	0	Não sei	Sim	Não		07/10/2019 Realizada coletas venosa e capilar	POSITIVO	Sim
1,90167E+11	São Francisco	07/10/2019	55	52	Feminino	Não	Não se aplica	Sim	Irmãos, irmãs, pai, mãe	0	0	0	1	1	1	1	Não sei	Sim	Sim		07/10/2019 Realizada coletas venosa e capilar	NEGATIVO	Não
1,90167E+11	São Francisco	07/10/2019	46	42	Masculino	Não	Não se aplica	Sim	Pai, mãe	0	0	0	1	1	0	0	Não	Não	Não		07/10/2019 Realizada coletas venosa e capilar	NEGATIVO	Não
1,90167E+11	São Francisco	07/10/2019	66	62	Feminino	Não	Não se aplica	Não sei	Não se aplica	0	0	0	0	0	0	0	Não sei	Sim	Não		07/10/2019 Realizada coletas venosa e capilar	NEGATIVO	Não
1,90167E+11	São Francisco	07/10/2019	41	37	Masculino	Não	Não	Não	Não se aplica	0	0	0	0	0	0	0	Não	Não	Não		07/10/2019 Realizada coletas venosa e capilar	NEGATIVO	Não
1,90167E+11	São Francisco	07/10/2019	47	44	Feminino	Não	Não se aplica	Não	Não se aplica	0	0	0	0	0	0	0	Sim	Sim	Sim		07/10/2019 Realizada coletas venosa e capilar	NEGATIVO	Não
1,90167E+11	São Francisco	07/10/2019	59	56	Masculino	Não	Não	Não	Não se aplica	0	0	0	0	0	0	0	Não sei	Sim	Sim		07/10/2019 Realizada coletas venosa e capilar	NEGATIVO	Não
1,90167E+11	São Francisco	07/10/2019	46	42	Masculino	Não	Não se aplica	Não	Não se aplica	0	0	0	0	0	0	0	Não	Não	Não		07/10/2019 Realizada coletas venosa e capilar	NEGATIVO	Não
1,90167E+11	São Francisco	07/10/2019	76	73	Masculino	Não	Não se aplica	Não	Não se aplica	0	0	0	0	0	0	0	Não sei	Sim	Não		07/10/2019 Realizada coletas venosa e capilar	NEGATIVO	Não
1,90167E+11	São Francisco	07/10/2019	40	37	Feminino	Não	Não se aplica	Não	Não se aplica	0	0	0	0	0	0	0	Não	Sim	Sim		07/10/2019 Realizada coletas venosa e capilar	NEGATIVO	Não
1,90167E+11	São Francisco	07/10/2019	37	33	Masculino	Não	Não se aplica	Não sei	Não se aplica	0	0	0	0	0	0	0	Não sei	Não	Não		07/10/2019 Realizada coletas venosa e capilar	NEGATIVO	Não
1,90167E+11	São Francisco	07/10/2019	43	39	Feminino	Não sei	Não se aplica	Sim	Não se aplica	0	0	0	0	0	0	0	Não sei	Sim	Não		07/10/2019 Realizada coletas venosa e capilar	NEGATIVO	Não
1,90167E+11	São Francisco	07/10/2019			Feminino	Não	Não se aplica	Não sei	Não se aplica	0	0	0	0	0	0	0	Não sei	Não	Não		07/10/2019 Realizada coletas venosa e capilar	NEGATIVO	Não
1,90167E+11	São Francisco	11/11/2019	67	63	Feminino	Não	Não	Não sei	Não se aplica	0	0	0	0	0	0	0	Não sei	Sim	Sim			NEGATIVO	Não
1,90167E+11	São Francisco	16/08/2019	69	65	Feminino	Não	Não se aplica	Não	Não se aplica	0	0	0	0	0	0	0	Sim	Sim	Sim		16/08/2019 Realizada coletas venosa e capilar	NEGATIVO	Não
1,90167E+11	São Francisco	16/08/2019	82	79	Feminino	Não	Não	Sim	Irmão, Irmãs, Filho, Filha	1	0	0	0	0	1	1	Não sei	Sim			16/08/2019 Realizada coletas venosa e capilar	POSITIVO	Sim
1,90167E+11	São Francisco	16/08/2019	41	37	Masculino	Não	Não	Sim	Tio, tia por parte de pai, tio, tia por parte de mãe	0	0	1	1	1	0	0	Sim	Sim	Sim		16/08/2019 Realizada coletas venosa e capilar	NEGATIVO	Não
1,90167E+11	São Francisco	16/08/2019	32	29	Feminino	Não	Não	Sim	Tio, tia por parte de mãe	0	0	1	0	1	0	0	Sim	Não	Não		16/08/2019 Realizada coletas venosa e capilar	NEGATIVO	Não
1,90167E+11	São Francisco	16/08/2019	63	60	Feminino	Não	Não	Não sei	Não se aplica	0	0	0	0	0	0	0	Não sei	Sim	Sim		16/08/2019 Realizada coletas venosa e capilar	NEGATIVO	Não
1,90167E+11	São Francisco	16/08/2019	63	59	Feminino	Não	Não	Não	Não se aplica	0	0	0	0	0	0	0	Não sei	Sim	Sim		16/08/2019 Realizada coletas venosa e capilar	NEGATIVO	Não
1,90167E+11	São Francisco	16/08/2019	65	61	Feminino	Não	Não	Não sei	Não se aplica	0	0	0	0	0	0	0	Não sei	Sim	Sim		16/08/2019 Realizada coletas venosa e capilar	NEGATIVO	Não
1,90167E+11	São Francisco	16/08/2019	61	58	Masculino	Não	Não	Não sei	Não se aplica	0	0	0	0	0	0	0	Sim	Sim	Sim		16/08/2019 Realizada coletas venosa e capilar	NEGATIVO	Não
1,90167E+11	São Francisco	16/08/2019	67	63	Masculino	Não	Não se aplica	Não sei	Não se aplica	0	0	0	0	0	0	0	Sim	Sim	Sim		16/08/2019 Realizada coletas venosa e capilar	NEGATIVO	Não
1,90167E+11	São Francisco	16/08/2019	64	60	Feminino	Não	Não	Sim	Pai, mãe	0	0	0	1	1	0	0	Não	Sim	Sim		16/08/2019 Realizada coletas venosa e capilar	POSITIVO	Sim
1,90167E+11	São Francisco	16/08/2019	64	60	Masculino	Não	Não	Não	Não se aplica	0	0	0	0	0	0	0	Não sei	Sim	Sim		16/08/2019 Realizada coletas venosa e capilar	NEGATIVO	Não
1,90167E+11	São Francisco	16/08/2019	38	35	Masculino	Não sei	Não	Não	Não se aplica	0	0	0	0	0	0	0	Não sei	Não	Sim		16/08/2019 Realizada coletas venosa e capilar	NEGATIVO	Não
1,90167E+11	São Francisco	16/08/2019	69	66	Feminino	Não	Não	Sim	Irmãos, irmãs	0	0	0	0	0	1	1	Sim	Sim	Sim		16/08/2019 Realizada coletas venosa e capilar	NEGATIVO	Não
1,90167E+11	São Francisco	16/08/2019	41	37	Feminino	Não	Não	Sim	Irmãos, irmãs	0	0	0	0	0	1	1	Não	Sim	Sim		16/08/2019 Realizada coletas venosa e capilar	NEGATIVO	Não
1,90167E+11	São Francisco	16/08/2019	46	43	Masculino	Não	Não	Sim	Pai, mãe	0	0	0	1	1	0	0	Não sei	Sim	Sim		16/08/2019 Realizada coletas venosa e capilar	NEGATIVO	Não
1,90167E+11	São Francisco	16/08/2019	62	58	Feminino	Não	Não	Não	Não se aplica	0	0	0	0	0	0	0	Não sei	Sim	Sim		16/08/2019 Realizada coletas venosa e capilar	NEGATIVO	Não
1,90167E+11	São Francisco	16/08/2019	23	20	Feminino	Não	Não	Sim	Pai, mãe	0	0	0	1	1	0	0	Não sei	Sim	Sim		16/08/2019 Realizada coletas venosa e capilar	NEGATIVO	Não
1,90167E+11	São Francisco	16/08/2019	68	64	Feminino	Não	Não	Não sei	Não se aplica	0	0	0	0	0	0	0	Sim	Sim	Sim		16/08/2019 Realizada coletas venosa e capilar	NEGATIVO	Não
1,90167E+11	São Francisco	16/08/2019	70	66	Feminino	Não	Não	Sim	Irmãos, irmãs, tio, tia por parte de mãe	0	0	1	0	1	1	1	Sim	Sim	Sim		16/08/2019 Realizada coletas venosa e capilar	NEGATIVO	Não
1,90167E+11	São Francisco	16/08/2019	46	42	Feminino	Não	Não	Não	Não se aplica	0	0	0	0	0	0	0	Não	Sim	Sim		16/08/2019 Realizada coleta venosa	NEGATIVO	Não
1,90167E+11	São Francisco	16/08/2019	71	67	Feminino	Não	Não	Sim	Irmãos, irmãs	0	0	0	0	0	1	1	Sim	Sim	Sim		16/08/2019 Realizada coletas venosa e capilar	POSITIVO	Sim
1,90167E+11	São Francisco	16/08/2019	80	77	Feminino	Não sei	Não	Não sei	Não se aplica	0	0	0	0	0	0	0	Não sei	Sim	Sim		16/08/2019 Realizada coletas venosa e capilar	NEGATIVO	Não
1,90167E+11	São Francisco	16/08/2019	55	51	Feminino	Não	Não	Não sei	Não se aplica	0	0	0	0	0	0	0	Não sei	Sim	Sim		16/08/2019 Realizada coletas venosa e capilar	NEGATIVO	Não
1,90167E+11	São Francisco	16/08/2019	70	67	Feminino	Não	Não	Não	Não se aplica	0	0	0	0	0	0	0	Não sei	Sim	Sim		16/08/2019 Realizada coletas venosa e capilar	NEGATIVO	Não
1,90167E+11	São Francisco	13/09/2019	41	37	Feminino	Não	Não	Sim	Tio, tia por parte de pai, tio, tia por parte de mãe	0	0	1	1	1	0	0	Não sei	Sim	Sim		13/09/2019 Realizada coletas venosa e capilar	NEGATIVO	Não
1,90167E+11	São Francisco	13/09/2019	43	39	Feminino	Não sei	Não	Sim	Tio, tia por parte de pai	0	0	1	1	0	0	0	Não sei	Não sei	Sim		13/09/2019 Realizada coletas venosa e capilar	NEGATIVO	Não
1,90167E+11	São Francisco	13/09/2019	42	38	Feminino	Não sei	Não	Sim	Tio, tia por parte de mãe	0	0	1	0	1	0	0	Não sei	Não	Não		13/09/2019 Realizada coletas venosa e capilar	NEGATIVO	Não
1,90167E+11	São Francisco	13/09/2019	53	50	Feminino	Não	Não		Avó, avô	0	1	0	0	0	0	0	Não sei	Sim	Sim		13/09/2019 Realizada coletas venosa e capilar	NEGATIVO	Não
1,90167E+11	São Francisco	13/09/2019	47	43	Masculino	Não	Não	Sim	Tio, tia por parte de pai	0	0	1	1	0	0	0	Não sei	Sim	Não		13/09/2019 Realizada coletas venosa e capilar	NEGATIVO	Não
1,90167E+11	São Francisco	13/09/2019	83	80	Feminino	Não	Não	Não	Não se aplica	0	0	0	0	0	0	0	Sim	Sim	Sim		13/09/2019 Realizada coletas venosa e capilar	NEGATIVO	Não
1,90167E+11	São Francisco	13/09/2019	26	23	Feminino	Não	Não	Sim	Tio, tia por parte de mãe	0	0	1	0	1	0	0	Não sei	Sim	Sim		13/09/2019 Realizada coletas venosa e capilar	NEGATIVO	Não
1,90167E+11	São Francisco	13/09/2019	47	43	Feminino	Não sei	Não	Sim	Irmãos, irmãs	0	0	0	0	0	1	1	Não sei	Sim	Sim		13/09/2019 Realizada coletas venosa e capilar	NEGATIVO	Não
1,90167E+11	São Francisco	13/09/2019	89	86	Masculino	Não	Não	Não	Não se aplica	0	0	0	0	0	0	0	Não sei	Sim	Sim		13/09/2019 Realizada coletas venosa e capilar	NEGATIVO	Não
1,90167E+11	São Francisco	13/09/2019	39	36	Feminino	Não	Não	Não sei	Não se aplica	0	0	0	0	0	0	0	Sim	Sim	Sim		13/09/2019 Realizada coletas venosa e capilar	NEGATIVO	Não
1,90167E+11	São Francisco	13/09/2019	47	44	Masculino	Não	Não	Não sei	Não se aplica	0	0	0	0	0	0	0	Sim	Sim	Sim		13/09/2019 Realizada coletas venosa e capilar	NEGATIVO	Não
1,90167E+11	São Francisco	13/09/2019	59	56	Masculino	Não	Não	Não sei	Não se aplica	0	0	0	0	0	0	0	Sim	Sim	Sim		13/09/2019 Realizada coletas venosa e capilar	NEGATIVO	Não
1,90167E+11	São Francisco	13/09/2019	55	52	Feminino	Não	Não	Sim	Irmãos, irmãs	0	0	0	0	0	1	1	Não sei	Sim	Sim		13/09/2019 Realizada coletas venosa e capilar	NEGATIVO	Não
1,90167E+11	São Francisco	13/09/2019	56	52	Feminino	Não	Não	Sim	Irmãos, irmãs	0	0	0	0	0	1	1	Sim	Sim	Sim		13/09/2019 Realizada coletas venosa e capilar	NEGATIVO	Não
1,90167E+11	São Francisco	13/09/2019	43	40	Feminino	Não	Não	Sim	Irmãos, irmãs	0	0	0	0	0	1	1	Não sei	Sim	Sim		13/09/2019 Realizada coletas venosa e capilar	NEGATIVO	Não
1,90167E+11	São Francisco	13/09/2019	33	30	Feminino	Não	Não	Sim	Pai, mãe	0	0	0	1	1	0	0	Não sei	Sim	Sim		13/09/2019 Realizada coletas venosa e capilar	NEGATIVO	Não
1,90167E+11	São Francisco	13/09/2019	47	44	Feminino	Não	Não	Não	Não se aplica	0	0	0	0	0	0	0	Não	Não	Sim		13/09/2019 Realizada coletas venosa e capilar	NEGATIVO	Não
1,90167E+11	São Francisco	13/09/2019	46	43	Feminino	Não sei	Não	Sim	Pai, mãe	0	0	0	1	1	0	0	Não sei	Sim	Sim		13/09/2019 Realizada coletas venosa e capilar	NEGATIVO	Não
1,90167E+11	São Francisco	13/09/2019	61	57	Feminino	Não	Não	Sim	Irmãos, irmãs	0	0	0	0	0	1	1	Sim	Sim	Não		13/09/2019 Realizada coletas venosa e capilar	INCONCLUSIVO	Não
1,90167E+11	São Francisco	13/09/2019	68	65	Masculino	Sim	Não	Sim	Irmãos, irmãs	0	0	0	0	0	1	1	Sim	Sim	Sim		13/09/2019 Realizada coletas venosa e capilar	POSITIVO	Não
1,90167E+11	São Francisco	13/09/2019	48	44	Masculino	Não	Não	Sim	Pai, mãe	0	0	0	1	1	0	0	Não sei	Sim	Não		13/09/2019 Realizada coletas venosa e capilar	NEGATIVO	Não
1,90167E+11	São Francisco	13/09/2019	44	40	Feminino	Não	Não	Sim	Irmãos, irmãs	0	0	0	0	0	1	1	Não sei	Não	Não		13/09/2019 Realizada coletas venosa e capilar	NEGATIVO	Não
1,90167E+11	São Francisco	13/09/2019	66	63	Masculino	Não	Não	Não sei	Não se aplica	0	0	0	0	0	0	0	Não sei	Sim	Sim		13/09/2019 Realizada coletas venosa e capilar	POSITIVO	Não
1,90167E+11	São Francisco	13/09/2019	62	59	Feminino	Não	Não	Não sei	Não se aplica	0	0	0	0	0	0	0	Não sei	Sim	Sim		13/09/2019 Realizada coletas venosa e capilar	NEGATIVO	Não
1,90167E+11	São Francisco	13/09/2019	61	58	Feminino	Não	Não	Sim	Irmãos, irmãs, pai, mãe	0	0	0	1	1	1	1	Sim	Sim	Sim		13/09/2019 Realizada coletas venosa e capilar	POSITIVO	Não
1,90167E+11	São Francisco	13/09/2019	28	24	Feminino	Não	Não	Sim	Pai, mãe	0	0	0	1	1	0	0	Não sei	Sim	Sim		13/09/2019 Realizada coletas venosa e capilar	NEGATIVO	Não
1,90167E+11	São Francisco	13/09/2019	23	19	Feminino	Não	Não	Sim	Tio, tia por parte de mãe	0	0	1	0	1	0	0	Não	Sim	Sim		13/09/2019 Realizada coletas venosa e capilar	NEGATIVO	Não
1,90167E+11	São Francisco	13/09/2019	26	23	Feminino	Não	Não	Sim	Pai, mãe	0	0	0	1	1	0	0	Não sei	Não sei	Sim		13/09/2019 Realizada coletas venosa e capilar	INCONCLUSIVO	Não
1,90167E+11	São Francisco	13/09/2019	32	28	Masculino	Não	Não	Sim	Tio, tia por parte de mãe	0	0	1	0	1	0	0	Não sei	Sim	Sim		13/09/2019 Realizada coletas venosa e capilar	NEGATIVO	Não
1,90167E+11	São Francisco	13/09/2019	32	29	Feminino	Não	Não	Não sei	Não se aplica	0	0	0	0	0	0	0	Não sei	Sim	Sim		13/09/2019 Realizada coletas venosa e capilar	NEGATIVO	Não
1,90167E+11	São Francisco	13/09/2019	37	33	Feminino	Não	Não	Sim	Pai, mãe	0	0	0	1	1	0	0	Sim	Sim	Sim		13/09/2019 Realizada coletas venosa e capilar	NEGATIVO	Não
1,90167E+11	São Francisco	13/09/2019	41	38	Feminino	Não	Não	Sim	Irmãos, irmãs, tio, tia por parte de mãe	0	0	1	0	1	1	1	Não sei	Sim	Sim		13/09/2019 Realizada coletas venosa e capilar	NEGATIVO	Não
1,90167E+11	São Francisco	05/08/2019	81	77	Masculino	Não	Não	Sim	Irmãos, irmãs	0	0	0	0	0	1	1	Sim	Sim	Sim		05/08/2019 Realizadas coletas venosa e capilar na mesma data	NEGATIVO	Não
1,90167E+11	São Francisco	05/08/2019	34	31	Masculino	Não	Não	Não sei	Não se aplica	0	0	0	0	0	0	0	Não	Sim	Sim		05/08/2019 Realizadas coletas venosa e capilar na mesma data	NEGATIVO	Não
1,90167E+11	São Francisco	05/08/2019	28	24	Feminino	Não	Não	Sim	Tio, tia por parte de mãe	0	0	1	0	1	0	0	Não sei	Sim	Sim		05/08/2019 Realizadas coletas venosa e capilar na mesma data	NEGATIVO	Não
1,90167E+11	São Francisco	12/08/2019	81	78	Masculino	Não	Não	Não	Não se aplica	0	0	0	0	0	0	0	Não	Não	Sim		12/08/2019 Realizada coletas venosa	NEGATIVO	Não
1,90167E+11	São Francisco	12/08/2019	22	19	Feminino	Não	Não se aplica	Sim	Não se aplica	0	0	0	0	0	0	0	Não sei	Sim	Não		12/08/2019 Realizada coletas venosa	NEGATIVO	Não
1,90167E+11	São Francisco	12/08/2019	56	53	Feminino	Não sei	Não	Sim	Pai, mãe	0	0	0	1	1	0	0	Sim	Sim	Não		12/08/2019 Realizada coletas venosa	NEGATIVO	Não
1,90167E+11	São Francisco	12/08/2019	44	40	Feminino	Não	Não	Não	Não se aplica	0	0	0	0	0	0	0	Não	Não	Não		12/08/2019 Realizada coletas venosa	NEGATIVO	Não
1,90167E+11	São Francisco	12/08/2019	61	58	Masculino	Não	Não	Não sei	Não se aplica	0	0	0	0	0	0	0	Não sei	Sim	Não		12/08/2019 Realizada coletas venosa	POSITIVO	Sim
1,90167E+11	São Francisco	12/08/2019	49	45	Masculino	Não	Não	Não	Não se aplica	0	0	0	0	0	0	0	Não sei	Sim	Não		12/08/2019 Realizada coletas venosa	NEGATIVO	Não
1,90167E+11	São Francisco	12/08/2019	45	42	Feminino	Não	Não se aplica	Sim	Tio, tia por parte de mãe	0	0	1	0	1	0	0	Não sei	Sim	Não		12/08/2019 Realizada coletas venosa	NEGATIVO	Não
1,90167E+11	São Francisco	12/08/2019	58	54	Masculino	Sim	Sim	Não	Não se aplica	0	0	0	0	0	0	0	Sim	Sim	Sim		12/08/2019 Realizada coletas venosa	INCONCLUSIVO	Não
1,90167E+11	São Francisco	12/08/2019	68	64	Masculino	Não	Não	Não sei	Não se aplica	0	0	0	0	0	0	0	Sim	Sim	Sim		12/08/2019 Realizada coletas venosa	NEGATIVO	Não
1,90167E+11	São Francisco	12/08/2019	73	69	Feminino	Não	Não	Não	Irmãos, irmãs	0	0	0	0	0	1	1	Sim	Sim	Sim		12/08/2019 Realizada coletas venosa	NEGATIVO	Não
1,90167E+11	São Francisco	12/08/2019	40	37	Feminino	Não	Não	Não sei	Não se aplica	0	0	0	0	0	0	0	Sim	Sim	Sim		12/08/2019 Realizada coletas venosa	NEGATIVO	Não
1,90167E+11	São Francisco	12/08/2019	50	46	Feminino	Não	Não	Sim	Irmãos, irmãs	0	0	0	0	0	1	1	Não sei	Sim	Não		12/08/2019 Realizada coletas venosa	NEGATIVO	Não
1,90167E+11	São Francisco	12/08/2019	58	55	Feminino	Não	Não	Não sei	Não se aplica	0	0	0	0	0	0	0	Não sei	Sim	Sim		12/08/2019 Realizada coletas venosa	NEGATIVO	Não
1,90167E+11	São Francisco	12/08/2019	59	55	Feminino	Não	Não se aplica	Não	Não se aplica	0	0	0	0	0	0	0	Sim	Sim	Não		12/08/2019 Realizada coletas venosa	INCONCLUSIVO	Não
1,90167E+11	São Francisco	12/08/2019	65	62	Masculino	Não	Não	Não	Não se aplica	0	0	0	0	0	0	0	Não	Sim	Sim		12/08/2019 Realizada coletas venosa	NEGATIVO	Não
1,90167E+11	São Francisco	12/08/2019	42	38	Feminino	Não	Não	Não	Não se aplica	0	0	0	0	0	0	0	Sim	Sim	Sim		12/08/2019 Realizada coletas venosa	NEGATIVO	Não
1,90167E+11	São Francisco	12/08/2019	46	42	Masculino	Não	Não	Não sei	Não se aplica	0	0	0	0	0	0	0	Sim	Sim	Não		12/08/2019 Realizada coletas venosa	NEGATIVO	Não
1,90167E+11	São Francisco	12/08/2019	47	44	Masculino	Não	Não se aplica	Não	Não se aplica	0	0	0	0	0	0	0	Sim	Sim	Sim		12/08/2019 Realizada coletas venosa	NEGATIVO	Não
1,90167E+11	São Francisco	12/08/2019	58	54	Masculino	Não	Não	Sim	Irmãos, irmãs	0	0	0	0	0	1	1	Sim	Sim	Sim		12/08/2019 Realizada coletas venosa	POSITIVO	Sim
1,90167E+11	São Francisco	12/08/2019	70	67	Feminino	Não	Não	Não	Não se aplica	0	0	0	0	0	0	0	Sim	Sim	Sim		12/08/2019 Realizada coletas venosa	NEGATIVO	Não
1,90167E+11	São Francisco	12/08/2019	54	50	Masculino	Não	Não	Não	Não se aplica	0	0	0	0	0	0	0	Sim	Sim	Sim		12/08/2019 Realizada coletas venosa	NEGATIVO	Não
1,90167E+11	Espinosa	23/07/2019	47	43	Masculino	Não	Não	Não	Não se aplica	0	0	0	0	0	0	0	Sim	Sim	Sim		23/07/2019 Realizadas coletas venosa e capilar na mesma data	NEGATIVO	Não
1,90167E+11	Espinosa	23/07/2019	59	55	Feminino	Não	Não	Sim	Irmãos, irmãs	0	0	0	0	0	1	1	Não	Sim	Não		23/07/2019 Realizadas coletas venosa e capilar na mesma data	NEGATIVO	Não
1,90167E+11	Espinosa	23/07/2019	79	75	Feminino	Não	Não	Não	Não se aplica	0	0	0	0	0	0	0	Não	Sim	Sim		23/07/2019 Realizadas coletas venosa e capilar na mesma data	NEGATIVO	Não
1,90167E+11	Espinosa	23/07/2019	61	58	Feminino	Não	Não	Não	Não se aplica	0	0	0	0	0	0	0	Sim	Sim	Sim		23/07/2019 Realizadas coletas venosa e capilar na mesma data	NEGATIVO	Não
1,90167E+11	Espinosa	23/07/2019	80	76	Feminino	Não	Não	Não	Não se aplica	0	0	0	0	0	0	0	Não	Sim	Não		23/07/2019 Realizadas coletas venosa e capilar na mesma data	NEGATIVO	Não
1,90167E+11	Espinosa	23/07/2019	45	41	Feminino	Não	Não	Não	Não se aplica	0	0	0	0	0	0	0	Não sei	Sim	Não		23/07/2019 Realizadas coletas venosa e capilar na mesma data	NEGATIVO	Não
1,90167E+11	Espinosa	23/07/2019	31	28	Feminino	Não	Não	Não	Não se aplica	0	0	0	0	0	0	0	Não sei	Sim	Não		23/07/2019 Realizadas coletas venosa e capilar na mesma data	NEGATIVO	Não
1,90167E+11	Espinosa	23/07/2019	60	56	Masculino	Não	Não	Sim	Irmãos, irmãs	0	0	0	0	0	1	1	Não	Sim	Sim		23/07/2019 Realizadas coletas venosa e capilar na mesma data	NEGATIVO	Não
1,90167E+11	Espinosa	23/07/2019	50	46	Feminino	Não	Não	Não	Não se aplica	0	0	0	0	0	0	0	Não sei	Sim	Sim		23/07/2019 Realizadas coletas venosa e capilar na mesma data	NEGATIVO	Não
1,90167E+11	Espinosa	23/07/2019	49	45	Masculino	Não	Não	Não	Não se aplica	0	0	0	0	0	0	0	Não	Sim	Sim		23/07/2019 Realizadas coletas venosa e capilar na mesma data	INCONCLUSIVO	Sim
1,90167E+11	Espinosa	23/07/2019	68	64	Masculino	Não	Não	Não sei	Não se aplica	0	0	0	0	0	0	0	Não sei	Sim	Sim		23/07/2019 Realizadas coletas venosa e capilar na mesma data	POSITIVO	Sim
1,90167E+11	Espinosa	23/07/2019	43	39	Masculino	Não	Não	Sim	Irmãos, irmãs	0	0	0	0	0	1	1	Não sei	Sim	Sim		23/07/2019 Realizadas coletas venosa e capilar na mesma data	NEGATIVO	Não
1,90167E+11	Espinosa	23/07/2019	53	50	Feminino	Não	Não	Sim	Irmãos, irmãs	0	0	0	0	0	1	1	Não sei	Sim	Sim		23/07/2019 Realizadas coletas venosa e capilar na mesma data	NEGATIVO	Não
1,90167E+11	Espinosa	23/07/2019	65	62	Feminino	Não	Não	Não	Não se aplica	0	0	0	0	0	0	0	Sim	Sim	Sim		23/07/2019 Realizadas coletas venosa e capilar na mesma data	NEGATIVO	Não
1,90167E+11	Espinosa	23/07/2019	58	54	Feminino	Não	Não	Sim	Irmãos, irmãs	0	0	0	0	0	1	1	Sim	Sim	Sim		23/07/2019 Realizadas coletas venosa e capilar na mesma data	NEGATIVO	Não
1,90167E+11	Espinosa	23/07/2019	40	36	Feminino	Não	Não	Sim	Tio, tia por parte de mãe	0	0	1	0	1	0	0	Não	Sim	Não		23/07/2019 Realizadas coletas venosa e capilar na mesma data	NEGATIVO	Não
1,90167E+11	Espinosa	23/07/2019	59	56	Feminino	Não	Não	Sim	Irmãos, irmãs	0	0	0	0	0	1	1	Sim	Sim	Sim		23/07/2019 Realizadas coletas venosa e capilar na mesma data	NEGATIVO	Não
1,90167E+11	Espinosa	23/07/2019	63	59	Masculino	Não	Não	Sim	Irmãos, irmãs	0	0	0	0	0	1	1	Não sei	Sim	Sim		23/07/2019 Realizadas coletas venosa e capilar na mesma data	POSITIVO	Sim
1,90167E+11	Espinosa	23/07/2019	55	52	Feminino	Não	Não	Não	Não se aplica	0	0	0	0	0	0	0	Não	Não	Sim		23/07/2019 Realizadas coletas venosa e capilar na mesma data	NEGATIVO	Não
1,90167E+11	Espinosa	23/07/2019	41	37	Feminino	Não	Não	Não	Não se aplica	0	0	0	0	0	0	0	Não sei	Sim	Sim		23/07/2019 Realizadas coletas venosa e capilar na mesma data	NEGATIVO	Não
1,90167E+11	Espinosa	23/07/2019	44	41	Feminino	Não	Não	Não	Não se aplica	0	0	0	0	0	0	0	Não	Sim	Sim		23/07/2019 Realizadas coletas venosa e capilar na mesma data	NEGATIVO	Não
1,90167E+11	Espinosa	23/07/2019	65	61	Masculino	Não	Não	Não	Não se aplica	0	0	0	0	0	0	0	Não	Sim	Sim		23/07/2019 Realizadas coletas venosa e capilar na mesma data	NEGATIVO	Não
1,90167E+11	Espinosa	23/07/2019	69	66	Feminino	Não	Não	Sim	Tio, tia por parte de mãe	0	0	1	0	1	0	0	Não	Sim	Sim		23/07/2019 Realizadas coletas venosa e capilar na mesma data	NEGATIVO	Não
1,90167E+11	São Francisco	05/08/2019	22	18	Feminino	Não	Não	Não sei	Não se aplica	0	0	0	0	0	0	0	Não sei	Sim	Sim		05/08/2019 Realizadas coletas venosa e capilar na mesma data	NEGATIVO	Não
1,90167E+11	São Francisco	25/07/2019	24	20	Masculino	Não	Não	Não	Não se aplica	0	0	0	0	0	0	0	Não	Não	Não		25/07/2019 Realizadas coletas venosa e capilar na mesma data	NEGATIVO	Não
1,90167E+11	São Francisco	25/07/2019	54	50	Feminino	Não	Não	Sim	Pai, mãe	0	0	0	1	1	0	0	Não sei	Sim	Sim		25/07/2019 Realizadas coletas venosa e capilar na mesma data	NEGATIVO	Não
1,90167E+11	São Francisco	25/07/2019	62	59	Feminino	Não	Não	Não	Não se aplica	0	0	0	0	0	0	0	Não	Sim	Sim		25/07/2019 Realizadas coletas venosa e capilar na mesma data	NEGATIVO	Não
1,90167E+11	São Francisco	25/07/2019	47	43	Feminino	Não	Não	Sim	Pai, mãe	0	0	0	1	1	0	0	Não	Sim	Não		25/07/2019 Realizadas coletas venosa e capilar na mesma data	NEGATIVO	Não
1,90167E+11	São Francisco	25/07/2019	28	24	Feminino	Não	Não	Não sei	Não se aplica	0	0	0	0	0	0	0	Não	Não	Sim		25/07/2019 Realizadas coletas venosa e capilar na mesma data	NEGATIVO	Não
1,90167E+11	São Francisco	25/07/2019	37	33	Feminino	Não	Não	Sim	Tio, tia por parte de pai	0	0	1	1	0	0	0	Não sei	Sim	Sim		25/07/2019 Realizadas coletas venosa e capilar na mesma data	NEGATIVO	Não
1,90167E+11	São Francisco	25/07/2019	59	56	Feminino	Não	Não	Sim	Irmãos, irmãs, tio, tia por parte de pai, tio, tia por parte de mãe	0	0	1	1	1	1	1	Sim	Sim	Sim		25/07/2019 Realizada apenas coleta capilar. Paciente de difícil punção venosa	POSITIVO	Sim
1,90167E+11	São Francisco	25/07/2019	38	34	Feminino	Não	Não	Não	Não se aplica	0	0	0	0	0	0	0	Não sei	Não	Sim		25/07/2019 Realizadas coletas venosa e capilar na mesma data	NEGATIVO	Não
1,90167E+11	São Francisco	25/07/2019	27	24	Feminino	Não	Não	Sim	Pai, mãe, tio, tia por parte de mãe, tio, tia por parte de pai	0	0	1	1	1	0	0	Não sei	Sim	Não		25/07/2019 Realizadas coletas venosa e capilar na mesma data	NEGATIVO	Não
1,90167E+11	São Francisco	25/07/2019	40	36	Feminino	Não	Não	Não	Não se aplica	0	0	0	0	0	0	0	Não	Não	Não		25/07/2019 Realizadas coletas venosa e capilar na mesma data	NEGATIVO	Não
1,90167E+11	São Francisco	25/07/2019	48	45	Masculino	Não	Não	Sim	Irmãos, irmãs	0	0	0	0	0	1	1	Não sei	Sim	Sim		25/07/2019 Realizadas coletas venosa e capilar na mesma data	NEGATIVO	Não
1,90167E+11	São Francisco	25/07/2019	59	55	Feminino	Não	Não	Sim	Irmãos, irmãs, pai, mãe, tio, tia por parte de pai	0	0	1	1	1	1	1	Não sei	Sim	Não		25/07/2019 Realizadas coletas venosa e capilar na mesma data	NEGATIVO	Não
1,90167E+11	São Francisco	25/07/2019	62	58	Masculino	Não	Não	Não sei	Não se aplica	0	0	0	0	0	0	0	Não sei	Sim	Sim		25/07/2019 Realizadas coletas venosa e capilar na mesma data	INCONCLUSIVO	Não
1,90167E+11	São Francisco	25/07/2019	58	55	Feminino	Não	Não	Sim	Irmãos, irmãs	0	0	0	0	0	1	1	Não	Sim	Sim		25/07/2019 Realizadas coletas venosa e capilar na mesma data	NEGATIVO	Não
1,90167E+11	São Francisco	25/07/2019	35	31	Feminino	Não	Não	Não sei	Não se aplica	0	0	0	0	0	0	0	Não sei	Sim	Sim		25/07/2019 Realizadas coletas venosa e capilar na mesma data	NEGATIVO	Não
1,90167E+11	São Francisco	25/07/2019	43	39	Feminino	Não	Não	Sim	Pai, mãe	0	0	0	1	1	0	0	Não	Sim	Sim		25/07/2019 Realizadas coletas venosa e capilar na mesma data	NEGATIVO	Não
1,90167E+11	São Francisco	25/07/2019	65	61	Feminino	Não	Não	Não	Pai, mãe	0	0	0	1	1	0	0	Não sei	Sim	Sim		25/07/2019 Realizadas coletas venosa e capilar na mesma data	NEGATIVO	Não
1,90167E+11	São Francisco	25/07/2019	24	20	Masculino	Não	Não	Sim	Avó, avô	0	1	0	0	0	0	0	Não sei	Sim	Sim		25/07/2019 Realizadas coletas venosa e capilar na mesma data	NEGATIVO	Não
1,90167E+11	São Francisco	25/07/2019	85	81	Feminino	Não	Não	Não	Não se aplica	0	0	0	0	0	0	0	Sim	Sim	Sim		25/07/2019 Realizadas coletas venosa e capilar na mesma data	NEGATIVO	Não
1,90167E+11	São Francisco	25/07/2019	22	19	Feminino	Não	Não	Sim	Tio, tia por parte de mãe	0	0	1	0	1	0	0	Não	Não	Não		25/07/2019 Realizadas coletas venosa e capilar na mesma data	NEGATIVO	Não
1,90167E+11	São Francisco	25/07/2019	60	56	Feminino	Não	Não	Sim	Pai, mãe, tio, tia por parte de mãe, tio, tia por parte de pai	0	0	1	1	1	0	0	Sim	Sim	Sim		25/07/2019 Realizadas coletas venosa e capilar na mesma data	NEGATIVO	Não
1,90167E+11	São Francisco	05/08/2019	64	60	Masculino	Não	Não	Não sei	Não se aplica	0	0	0	0	0	0	0	Não sei	Sim	Sim		05/08/2019 Realizadas coletas venosa e capilar na mesma data	NEGATIVO	Não
1,90167E+11	São Francisco	05/08/2019	79	75	Masculino	Não	Não	Não sei	Não se aplica	0	0	0	0	0	0	0	Sim	Sim	Sim		05/08/2019 Realizadas coletas venosa e capilar na mesma data	NEGATIVO	Não
1,90167E+11	São Francisco	05/08/2019	45	42	Feminino	Não	Não	Sim	Irmãos, irmãs	0	0	0	0	0	1	1	Não sei	Não sei	Sim		05/08/2019 Realizadas coletas venosa e capilar na mesma data	INCONCLUSIVO	Sim
1,90167E+11	São Francisco	05/08/2019	73	70	Feminino	Não	Não	Sim	Irmãos, irmãs	0	0	0	0	0	1	1	Não sei	Sim	Sim		05/08/2019 Realizadas coletas venosa e capilar na mesma data	NEGATIVO	Não
1,90167E+11	São Francisco	05/08/2019	30	26	Feminino	Não	Não	Sim	Pai, mãe	0	0	0	1	1	0	0	Não sei	Sim	Sim		05/08/2019 Realizadas coletas venosa e capilar na mesma data	NEGATIVO	Não
1,90167E+11	São Francisco	05/08/2019	35	31	Masculino	Não	Não	Sim	Pai, mãe	0	0	0	1	1	0	0	Não	Sim	Não		05/08/2019 Realizadas coletas venosa e capilar na mesma data	NEGATIVO	Não
1,90167E+11	São Francisco	05/08/2019	32	28	Feminino	Não	Não	Não sei	Não se aplica	0	0	0	0	0	0	0	Não sei	Sim	Não		05/08/2019 Realizadas coletas venosa e capilar na mesma data	NEGATIVO	Não
1,90167E+11	São Francisco	05/08/2019	53	50	Masculino	Não	Não	Não	Não se aplica	0	0	0	0	0	0	0	Sim	Sim	Não		05/08/2019 Realizadas coletas venosa e capilar na mesma data	NEGATIVO	Não
1,90167E+11	São Francisco	19/08/2019	54	51	Feminino	Não	Não	Sim	Irmãos, irmãs, pai, mãe	0	0	0	1	1	1	1	Sim	Sim	Sim		19/08/2019 Realizada coleta venosa	NEGATIVO	Não
1,90167E+11	São Francisco	19/08/2019	28	24	Feminino	Não	Não	Não	Não se aplica	0	0	0	0	0	0	0	Não	Não	Não		19/08/2019 Realizada coleta venosa	NEGATIVO	Não
1,90167E+11	São Francisco	19/08/2019	42	38	Feminino	Não	Não	Sim	Pai, mãe	0	0	0	1	1	0	0	Sim	Sim	Não		19/08/2019 Realizada coleta venosa	NEGATIVO	Não
1,90167E+11	São Francisco	19/08/2019	53	49	Feminino	Não	Não	Sim	Pai, mãe	0	0	0	1	1	0	0	Não sei	Sim	Sim		19/08/2019 Realizada coleta venosa	NEGATIVO	Não
1,90167E+11	São Francisco	19/08/2019	38	35	Feminino	Não	Não	Sim	Irmãos, irmãs, pai, mãe	0	0	0	1	1	1	1	Não	Sim	Sim		19/08/2019 Realizada coleta venosa	NEGATIVO	Não
1,90167E+11	São Francisco	19/08/2019	50	46	Feminino	Não	Não	Sim	Pai, mãe	0	0	0	1	1	0	0	Não sei	Sim	Sim		19/08/2019 Realizada coleta venosa	NEGATIVO	Não
1,90167E+11	São Francisco	19/08/2019	22	18	Masculino	Não	Não	Sim	Pai, mãe	0	0	0	1	1	0	0	Não sei	Sim	Sim		19/08/2019 Realizada coleta venosa	NEGATIVO	Não
1,90167E+11	São Francisco	19/08/2019	27	23	Feminino	Não	Não	Sim	Pai, mãe	0	0	0	1	1	0	0	Não	Sim	Sim		19/08/2019 Realizada coleta venosa	NEGATIVO	Não
1,90167E+11	São Francisco	19/08/2019	70	67	Feminino	Não	Não	Não	Não se aplica	0	0	0	0	0	0	0	Sim	Sim	Sim		19/08/2019 Realizada coleta venosa	POSITIVO	Sim
1,90167E+11	São Francisco	19/08/2019	33	29	Feminino	Não	Não	Sim	Tio, tia por parte de mãe	0	0	1	0	1	0	0	Não	Sim	Não		19/08/2019 Realizada coleta venosa	NEGATIVO	Não
1,90167E+11	São Francisco	19/08/2019	60	56	Feminino	Não	Não	Não	Não se aplica	0	0	0	0	0	0	0	Não sei	Sim	Sim		19/08/2019 Realizada coleta venosa	NEGATIVO	Não
1,90167E+11	São Francisco	19/08/2019	31	28	Feminino	Não	Não	Sim	Pai, mãe	0	0	0	1	1	0	0	Não	Sim	Sim		19/08/2019 Realizada coleta venosa	NEGATIVO	Não
1,90167E+11	Espinosa	23/07/2019	50	46	Masculino	Não	Não	Não	Não se aplica	0	0	0	0	0	0	0	Não	Não	Não		23/07/2019 Realizada coletas venosa	NEGATIVO	Não
1,90167E+11	Espinosa	23/07/2019	47	44	Masculino	Não	Não	Não	Não se aplica	0	0	0	0	0	0	0	Não	Não	Não		23/07/2019 Realizada coletas venosa	NEGATIVO	Não
1,90167E+11	Espinosa	23/07/2019	54	50	Masculino	Não	Não	Sim	Pai, mãe	0	0	0	1	1	0	0	Não	Sim	Sim		23/07/2019 Realizada coletas venosa	NEGATIVO	Não
1,90167E+11	Espinosa	23/07/2019	40	37	Masculino	Não	Não	Sim	Irmãos, irmãs	0	0	0	0	0	1	1	Não	Sim	Não		23/07/2019 Realizada coletas venosa	NEGATIVO	Não
1,90167E+11	Espinosa	23/07/2019	60	57	Masculino	Não	Não	Não	Não se aplica	0	0	0	0	0	0	0	Não	Não	Não		23/07/2019 Realizada coletas venosa	NEGATIVO	Não
1,90167E+11	Espinosa	23/07/2019			Feminino	Não	Não	Não	Não se aplica	0	0	0	0	0	0	0	Sim	Sim	Sim		23/07/2019 Realizada coletas venosa	NEGATIVO	Não
1,90167E+11	Espinosa	23/07/2019	85	81	Masculino	Não	Não	Não	Não se aplica	0	0	0	0	0	0	0	Sim	Sim	Sim		23/07/2019 Realizada coletas venosa	NEGATIVO	Não
1,90167E+11	Espinosa	23/07/2019	37	33	Feminino	Não	Não	Não	Não se aplica	0	0	0	0	0	0	0	Não	Sim	Sim		23/07/2019 Realizada coletas venosa	NEGATIVO	Não
1,90167E+11	Espinosa	23/07/2019	60	57	Feminino	Não	Não	Sim	Irmãos, irmãs	0	0	0	0	0	1	1	Não	Não	Sim		23/07/2019 Realizada coletas venosa	NEGATIVO	Não
1,90167E+11	Espinosa	23/07/2019	54	50	Masculino	Não	Não	Não	Não se aplica	0	0	0	0	0	0	0	Sim	Não	Sim		23/07/2019 Realizada coletas venosa	NEGATIVO	Não
1,90167E+11	Espinosa	23/07/2019	56	52	Feminino	Não	Não	Não	Não se aplica	0	0	0	0	0	0	0	Não sei	Sim	Sim		23/07/2019 Realizada coletas venosa	NEGATIVO	Não
1,90167E+11	Espinosa	23/07/2019	45	41	Feminino	Não	Não	Sim	Tio, tia por parte de mãe	0	0	1	0	1	0	0	Não	Sim	Sim		23/07/2019 Realizada coletas venosa	INCONCLUSIVO	Não
1,90167E+11	Espinosa	23/07/2019	43	40	Feminino	Não	Não	Não	Não se aplica	0	0	0	0	0	0	0	Não	Sim	Sim		23/07/2019 Realizada coletas venosa	NEGATIVO	Não
1,90167E+11	Espinosa	23/07/2019	50	46	Feminino	Não	Não	Não	Não se aplica	0	0	0	0	0	0	0	Não	Sim	Sim		23/07/2019 Realizada coletas venosa	NEGATIVO	Não
1,90167E+11	Espinosa	23/07/2019	50	46	Masculino	Não	Não	Não	Não se aplica	0	0	0	0	0	0	0	Sim	Sim	Sim		23/07/2019 Realizada coletas venosa	NEGATIVO	Não
1,90167E+11	Espinosa	23/07/2019	51	47	Masculino	Não	Não	Sim	Pai, mãe	0	0	0	1	1	0	0	Sim	Sim	Sim		23/07/2019 Realizada coletas venosa	POSITIVO	Não
1,90167E+11	Espinosa	23/07/2019	60	56	Masculino	Não	Não	Sim	Avó, avô	0	1	0	0	0	0	0	Não	Sim	Sim		23/07/2019 Realizada coletas venosa	NEGATIVO	Não
1,90167E+11	Espinosa	23/07/2019	46	43	Feminino	Não	Não	Sim	Não se aplica	0	0	0	0	0	0	0	Sim	Sim	Sim		23/07/2019 Realizada coletas venosa	NEGATIVO	Não
1,90167E+11	Espinosa	23/07/2019	54	50	Masculino	Não	Não	Sim	Irmãos, irmãs	0	0	0	0	0	1	1	Sim	Sim	Sim		23/07/2019 Realizada coletas venosa	NEGATIVO	Não
1,90167E+11	Espinosa	23/07/2019	51	47	Masculino	Não	Não	Não	Não se aplica	0	0	0	0	0	0	0	Não sei	Não	Sim		23/07/2019 Realizada coletas venosa	NEGATIVO	Não
1,90167E+11	Espinosa	23/07/2019	61	58	Masculino	Não	Não	Não	Não se aplica	0	0	0	0	0	0	0	Não sei	Sim	Sim		23/07/2019 Realizada coletas venosa	NEGATIVO	Não
1,90167E+11	Espinosa	23/07/2019	48	45	Feminino	Não	Não	Sim	Irmãos, irmãs	0	0	0	0	0	1	1	Não sei	Sim	Sim		23/07/2019 Realizada coletas venosa	NEGATIVO	Não
1,90167E+11	Espinosa	23/07/2019	24	20	Feminino	Não	Não	Sim	Pai, mãe	0	0	0	1	1	0	0	Não sei	Não	Não		23/07/2019 Realizada coletas venosa	NEGATIVO	Não
1,90167E+11	Espinosa	23/07/2019	63	59	Feminino	Não	Não	Não	Não se aplica	0	0	0	0	0	0	0	Não sei	Sim	Sim		23/07/2019 Realizada coletas venosa	NEGATIVO	Não
1,90167E+11	Espinosa	23/07/2019	76	72	Feminino	Não	Não	Não	Não se aplica	0	0	0	0	0	0	0	Não	Sim	Sim		23/07/2019 Realizada coletas venosa	NEGATIVO	Não
1,90167E+11	Espinosa	23/07/2019	79	76	Feminino	Não	Não	Não	Não se aplica	0	0	0	0	0	0	0	Não	Sim	Sim		23/07/2019 Realizada coletas venosa	NEGATIVO	Não
1,90167E+11	Espinosa	23/07/2019	33	29	Feminino	Não	Não	Sim	Tio, tia por parte de pai	0	0	1	1	0	0	0	Não sei	Sim	Sim		23/07/2019 Realizada coletas venosa	NEGATIVO	Não
1,90167E+11	Espinosa	23/07/2019	36	33	Feminino	Não	Não	Sim	Pai, mãe	0	0	0	1	1	0	0	Não	Sim	Não		23/07/2019 Realizada coletas venosa	NEGATIVO	Não
1,90167E+11	Espinosa	23/07/2019	56	53	Masculino	Não	Não	Não	Não se aplica	0	0	0	0	0	0	0	Não	Sim	Sim		23/07/2019 Realizada coletas venosa	NEGATIVO	Não
1,90167E+11	Espinosa	23/07/2019	44	41	Feminino	Não	Não	Não	Não se aplica	0	0	0	0	0	0	0	Não	Não	Não		23/07/2019 Realizada coletas venosa	NEGATIVO	Não
1,90167E+11	Espinosa	23/07/2019	49	46	Feminino	Não	Não	Sim	Tio, tia por parte de pai	0	0	1	1	0	0	0	Sim	Sim	Sim		23/07/2019 Realizada coletas venosa	NEGATIVO	Não
1,90167E+11	Espinosa	23/07/2019	50	47	Feminino	Não	Não	Não	Não se aplica	0	0	0	0	0	0	0	Não	Sim	Sim		23/07/2019 Realizada coletas venosa	NEGATIVO	Não
1,90167E+11	Espinosa	23/07/2019	34	30	Feminino	Não	Não	Não	Não se aplica	0	0	0	0	0	0	0	Não	Não	Sim		23/07/2019 Realizada coletas venosa	NEGATIVO	Não
1,90167E+11	Espinosa	23/07/2019	67	63	Feminino	Não	Não	Não	Não se aplica	0	0	0	0	0	0	0	Não	Não	Não		23/07/2019 Realizada coletas venosa	NEGATIVO	Não
1,90167E+11	Espinosa	23/07/2019	36	33	Feminino	Não	Não	Não	Não se aplica	0	0	0	0	0	0	0	Não	Sim	Sim		23/07/2019 Realizada coletas venosa	NEGATIVO	Não
1,90167E+11	Espinosa	23/07/2019	90	86	Masculino	Não	Não	Não	Não se aplica	0	0	0	0	0	0	0	Sim	Sim	Sim		23/07/2019 Realizada coletas venosa	NEGATIVO	Não
1,90167E+11	Espinosa	23/07/2019	35	31	Masculino	Não	Não	Não	Não se aplica	0	0	0	0	0	0	0	Não sei	Sim	Não		23/07/2019 Realizada coletas venosa	NEGATIVO	Não
1,90167E+11	Espinosa	23/07/2019	45	41	Masculino	Não	Não	Não sei	Não se aplica	0	0	0	0	0	0	0	Não sei	Não	Não		23/07/2019 Realizada coletas venosa	NEGATIVO	Não
1,90167E+11	Espinosa	23/07/2019	71	67	Masculino	Não	Não	Sim	Irmãos, irmãs	0	0	0	0	0	1	1	Não sei	Não	Não		23/07/2019 Realizada coletas venosa	NEGATIVO	Não
1,90167E+11	Espinosa	23/07/2019	62	59	Masculino	Não	Não	Não	Não se aplica	0	0	0	0	0	0	0	Não	Não	Não		23/07/2019 Realizada coletas venosa	NEGATIVO	Não
1,90167E+11	Espinosa	23/07/2019	49	46	Masculino	Não	Não	Sim	Irmãos, irmãs	0	0	0	0	0	1	1	Não sei	Não sei	Não		23/07/2019 Realizada coletas venosa	NEGATIVO	Não
1,90167E+11	Espinosa	23/07/2019	72	69	Masculino	Não	Não	Não	Não se aplica	0	0	0	0	0	0	0	Não	Não	Sim		23/07/2019 Realizada coletas venosa	NEGATIVO	Não
1,90167E+11	Espinosa	23/07/2019	68	64	Masculino	Não	Não	Não sei	Não se aplica	0	0	0	0	0	0	0	Não sei	Sim	Sim		23/07/2019 Realizada coletas venosa	NEGATIVO	Não
1,90167E+11	Espinosa	23/07/2019	66	63	Feminino	Não	Não	Não	Não se aplica	0	0	0	0	0	0	0	Não sei	Sim	Sim		23/07/2019 Realizada coletas venosa	NEGATIVO	Não
1,90167E+11	Espinosa	23/07/2019	24	21	Feminino	Não	Não	Sim	Irmãos, irmãs, pai, mãe, tio, tia por parte de pai	0	0	1	1	1	1	1	Não sei	Sim	Sim		23/07/2019 Realizada coletas venosa	NEGATIVO	Não
1,90167E+11	Espinosa	23/07/2019	34	31	Feminino	Não	Não	Sim	Tio, tia por parte de pai	0	0	1	1	0	0	0	Sim	Sim	Sim		23/07/2019 Realizada coletas venosa	NEGATIVO	Não
1,90167E+11	Espinosa	23/07/2019	50	47	Feminino	Não	Não	Não	Não se aplica	0	0	0	0	0	0	0	Sim	Sim	Sim		23/07/2019 Realizada coletas venosa	NEGATIVO	Não
1,90167E+11	Espinosa	23/07/2019	54	50	Masculino	Não	Não	Não	Não se aplica	0	0	0	0	0	0	0	Não	Sim	Não		23/07/2019 Realizada coletas venosa	NEGATIVO	Não
1,90167E+11	Espinosa	23/07/2019	72	68	Masculino	Não	Não	Sim	Irmãos, irmãs	0	0	0	0	0	1	1	Não	Sim	Não		23/07/2019 Realizada coletas venosa	NEGATIVO	Não
1,90167E+11	Espinosa	23/07/2019	62	59	Masculino	Não	Não	Não	Não se aplica	0	0	0	0	0	0	0	Sim	Sim	Sim		23/07/2019 Realizada coletas venosa	NEGATIVO	Não
1,90167E+11	Espinosa	23/07/2019	81	78	Feminino	Não	Não	Não	Não se aplica	0	0	0	0	0	0	0	Não sei	Sim	Sim		23/07/2019 Realizada coletas venosa	NEGATIVO	Não
1,90167E+11	Espinosa	23/07/2019	63	60	Feminino	Não	Não	Sim	Irmãos, irmãs, pai, mãe, avó, avô	0	1	0	1	1	1	1	Não sei	Sim	Sim		23/07/2019 Realizada coletas venosa	NEGATIVO	Não
1,90167E+11	Espinosa	23/07/2019	53	50	Feminino	Não	Não	Sim	Tio, tia por parte de mãe	0	0	1	0	1	0	0	Não	Não	Sim		23/07/2019 Realizada coletas venosa	NEGATIVO	Não
1,90167E+11	Espinosa	23/07/2019	76	73	Feminino	Não	Não	Não	Não se aplica	0	0	0	0	0	0	0	Não	Não	Sim		23/07/2019 Realizada coletas venosa	NEGATIVO	Não
1,90167E+11	Espinosa	23/07/2019	37	33	Feminino	Não	Não	Sim	Tio, tia por parte de mãe	0	0	1	0	1	0	0	Não	Não	Não		23/07/2019 Realizada coletas venosa	NEGATIVO	Não
1,90167E+11	Espinosa	23/07/2019	51	48	Masculino	Não	Não	Não	Não se aplica	0	0	0	0	0	0	0	Sim	Sim	Sim		23/07/2019 Realizada coletas venosa	NEGATIVO	Não
1,90167E+11	Espinosa	23/07/2019	73	69	Feminino	Não	Não	Não	Não se aplica	0	0	0	0	0	0	0	Não	Sim	Não		23/07/2019 Realizada coletas venosa	NEGATIVO	Não
1,90167E+11	Espinosa	23/07/2019	64	61	Feminino	Não	Não	Sim	Irmãos, irmãs	0	0	0	0	0	1	1	Não sei	Sim	Sim		23/07/2019 Realizada coletas venosa	POSITIVO	Não
1,90167E+11	Espinosa	23/07/2019	56	53	Masculino	Não	Não	Não	Não se aplica	0	0	0	0	0	0	0	Não	Sim	Sim		23/07/2019 Realizada coletas venosa	NEGATIVO	Não
1,90167E+11	Espinosa	23/07/2019	49	45	Masculino	Não	Não	Não	Não se aplica	0	0	0	0	0	0	0	Sim	Sim	Sim		23/07/2019 Realizada coletas venosa	NEGATIVO	Não
1,90167E+11	Espinosa	23/07/2019	61	57	Masculino	Não	Não	Não	Não se aplica	0	0	0	0	0	0	0	Não sei	Sim	Sim		23/07/2019 Realizada coletas venosa	NEGATIVO	Não
1,90167E+11	Espinosa	23/07/2019	56	52	Feminino	Não	Não	Não sei	Não se aplica	0	0	0	0	0	0	0	Não sei	Sim	Sim		23/07/2019 Realizada coletas venosa	NEGATIVO	Não
1,90167E+11	Espinosa	23/07/2019	64	60	Masculino	Não	Não	Não	Não se aplica	0	0	0	0	0	0	0	Sim	Sim	Sim		23/07/2019 Realizada coletas venosa	NEGATIVO	Não
1,90167E+11	Espinosa	23/07/2019	71	67	Masculino	Não	Não	Não	Não se aplica	0	0	0	0	0	0	0	Sim	Sim	Sim		23/07/2019 Realizada coletas venosa	NEGATIVO	Não
1,90167E+11	Espinosa	23/07/2019	30	27	Masculino	Não	Não	Sim	Pai, mãe	0	0	0	1	1	0	0	Não	Sim	Sim		23/07/2019 Realizada coletas venosa	NEGATIVO	Não
1,90167E+11	Espinosa	23/07/2019	65	61	Masculino	Não	Não	Não	Não se aplica	0	0	0	0	0	0	0	Não	Não	Sim		23/07/2019 Realizada coletas venosa	NEGATIVO	Não
1,90167E+11	Espinosa	23/07/2019	61	57	Masculino	Não	Não	Sim	Irmãos, irmãs	0	0	0	0	0	1	1	Sim	Sim	Sim		23/07/2019 Realizada coletas venosa	INCONCLUSIVO	Não
1,90167E+11	Espinosa	23/07/2019	54	50	Feminino	Não	Não	Não	Não se aplica	0	0	0	0	0	0	0	Não	Sim	Sim		23/07/2019 Realizada coletas venosa	NEGATIVO	Não
1,90167E+11	Espinosa	23/07/2019	28	24	Feminino	Não	Não	Não	Não se aplica	0	0	0	0	0	0	0	Não	Sim	Não		23/07/2019 Realizada coletas venosa	NEGATIVO	Não
1,90167E+11	Espinosa	23/07/2019	53	49	Masculino	Não	Não	Não	Não se aplica	0	0	0	0	0	0	0	Não sei	Não sei	Sim		23/07/2019 Realizada coletas venosa	NEGATIVO	Não
1,90167E+11	São Francisco	19/08/2019	37	33	Feminino	Não	Não	Sim	Pai, mãe	0	0	0	1	1	0	0	Não sei	Sim	Sim		19/08/2019 Realizada coleta venosa	NEGATIVO	Não
1,90167E+11	São Francisco	19/08/2019	44	41	Feminino	Não	Não	Sim	Avó, avô, tio, tia por parte de pai	0	1	1	1	0	0	0	Sim	Sim	Sim		19/08/2019 Realizada coleta venosa	NEGATIVO	Não
1,90167E+11	São Francisco	19/08/2019	24	21	Masculino	Não	Não	Não	Não se aplica	0	0	0	0	0	0	0	Não sei	Sim	Não		19/08/2019 Realizada coleta venosa	NEGATIVO	Não
1,90167E+11	São Francisco	19/08/2019	61	58	Feminino	Não	Não	Não sei	Não se aplica	0	0	0	0	0	0	0	Sim	Sim	Sim		19/08/2019 Realizada coleta venosa	NEGATIVO	Não
1,90167E+11	São Francisco	19/08/2019	39	35	Feminino	Não	Não	Não	Não se aplica	0	0	0	0	0	0	0	Não sei	Sim	Sim		19/08/2019 Realizada coleta venosa	NEGATIVO	Não
1,90167E+11	São Francisco	19/08/2019	68	65	Masculino	Não	Não	Sim	Pai, mãe	0	0	0	1	1	0	0	Não sei	Sim	Sim		19/08/2019 Realizada coleta venosa	NEGATIVO	Não
1,90167E+11	São Francisco	19/08/2019	53	49	Feminino	Não	Não	Sim	Pai, mãe	0	0	0	1	1	0	0	Não sei	Sim	Não		19/08/2019 Realizada coleta venosa	NEGATIVO	Não
1,90167E+11	São Francisco	19/08/2019	58	54	Masculino	Não	Não	Não	Não se aplica	0	0	0	0	0	0	0	Sim	Sim	Sim		19/08/2019 Realizada coleta venosa	NEGATIVO	Não
1,90167E+11	São Francisco	19/08/2019	30	26	Masculino	Não	Não	Não sei	Não se aplica	0	0	0	0	0	0	0	Não sei	Sim	Sim		19/08/2019 Realizada coleta venosa	NEGATIVO	Não
1,90167E+11	São Francisco	19/08/2019	33	29	Masculino	Não	Não	Sim	Pai, mãe	0	0	0	1	1	0	0	Não sei	Sim	Não		19/08/2019 Realizada coleta venosa	NEGATIVO	Não
1,90167E+11	São Francisco	05/08/2019	38	34	Feminino	Não	Não	Sim	Tio, tia por parte de mãe	0	0	1	0	1	0	0	Sim	Sim	Sim		05/08/2019 Realizadas coletas venosa e capilar na mesma data	POSITIVO	Não
1,90167E+11	São Francisco	05/08/2019	43	39	Feminino	Não sei	Não	Sim	Pai, mãe	0	0	0	1	1	0	0	Não sei	Sim	Sim		05/08/2019 Realizadas coletas venosa e capilar na mesma data	NEGATIVO	Não
1,90167E+11	São Francisco	05/08/2019	57	54	Feminino	Não	Não	Não sei	Não se aplica	0	0	0	0	0	0	0	Sim	Sim	Sim		05/08/2019 Realizadas coletas venosa e capilar na mesma data	NEGATIVO	Não
1,90167E+11	São Francisco	05/08/2019	32	28	Feminino	Não	Não	Sim	Pai, mãe	0	0	0	1	1	0	0	Não	Sim	Não		05/08/2019 Realizadas coletas venosa e capilar na mesma data	NEGATIVO	Não
1,90167E+11	São Francisco	05/08/2019	32	28	Feminino	Não	Não	Sim	Tio, tia por parte de pai	0	0	1	1	0	0	0	Não sei	Sim	Sim		05/08/2019 Realizadas coletas venosa e capilar na mesma data	NEGATIVO	Não
1,90167E+11	São Francisco	05/08/2019	28	24	Feminino	Não	Não	Sim	Tio, tia por parte de pai	0	0	1	1	0	0	0	Não sei	Sim	Não		05/08/2019 Realizadas coletas venosa e capilar na mesma data	NEGATIVO	Não
1,90167E+11	São Francisco	05/08/2019	4	0	Masculino	Não	Não	Não	Não se aplica	0	0	0	0	0	0	0	Sim	Sim	Sim		05/08/2019 Realizadas coletas venosa e capilar na mesma data	NEGATIVO	Não
1,90167E+11	São Francisco	05/08/2019	62	59	Masculino	Não	Não	Não	Não se aplica	0	0	0	0	0	0	0	Não	Sim	Sim		05/08/2019 Realizadas coletas venosa e capilar na mesma data	NEGATIVO	Não
1,90167E+11	São Francisco	05/08/2019	66	62	Feminino	Não	Não	Não	Não se aplica	0	0	0	0	0	0	0	Sim	Sim	Sim		05/08/2019 Realizadas coletas venosa e capilar na mesma data	POSITIVO	Sim
1,90167E+11	São Francisco	05/08/2019	65	62	Feminino	Não	Não	Não	Não se aplica	0	0	0	0	0	0	0	Sim	Sim	Sim		05/08/2019 Realizadas coletas venosa e capilar na mesma data	NEGATIVO	Não
1,90167E+11	São Francisco	05/08/2019	61	58	Feminino	Não	Não	Sim	Irmãos, irmãs	0	0	0	0	0	1	1	Sim	Sim	Sim		05/08/2019 Realizadas coletas venosa e capilar na mesma data	NEGATIVO	Não
1,90167E+11	São Francisco	05/08/2019	57	54	Feminino	Não	Não	Não sei	Não se aplica	0	0	0	0	0	0	0	Não sei	Sim	Sim		05/08/2019 Realizadas coletas venosa e capilar na mesma data	NEGATIVO	Não
1,90167E+11	São Francisco	05/08/2019	60	56	Feminino	Não	Não	Não sei	Não se aplica	0	0	0	0	0	0	0	Sim	Sim	Sim		05/08/2019 Realizadas coletas venosa e capilar na mesma data	NEGATIVO	Não
1,90167E+11	São Francisco	05/08/2019	59	56	Feminino	Não	Não	Não sei	Não se aplica	0	0	0	0	0	0	0	Não sei	Sim	Sim		05/08/2019 Realizadas coletas venosa e capilar na mesma data	NEGATIVO	Não
1,90167E+11	São Francisco	05/08/2019	31	27	Feminino	Não	Não	Não sei	Não se aplica	0	0	0	0	0	0	0	Não sei	Sim	Sim		05/08/2019 Realizadas coletas venosa e capilar na mesma data	NEGATIVO	Não
1,90167E+11	São Francisco	05/08/2019	72	68	Feminino	Sim	Não	Sim	Filho, filha	1	0	0	0	0	0	0	Sim	Sim	Sim		05/08/2019 Realizadas coletas venosa e capilar na mesma data	POSITIVO	Sim
1,90167E+11	São Francisco	05/08/2019	22	19	Masculino	Não	Não	Sim	Pai, mãe	0	0	0	1	1	0	0	Sim	Sim	Não		05/08/2019 Realizadas coletas venosa e capilar na mesma data	NEGATIVO	Não
1,90167E+11	São Francisco	05/08/2019	54	50	Masculino	Não	Não	Não	Não se aplica	0	0	0	0	0	0	0	Sim	Sim	Sim		05/08/2019 Realizadas coletas venosa e capilar na mesma data	NEGATIVO	Não
1,90167E+11	São Francisco	05/08/2019	84	80	Masculino	Não sei	Não	Não sei	Não se aplica	0	0	0	0	0	0	0	Sim	Sim	Sim		05/08/2019 Realizadas coletas venosa e capilar na mesma data	NEGATIVO	Não
1,90167E+11	São Francisco	05/08/2019	21	18	Masculino	Não	Não	Não	Não se aplica	0	0	0	0	0	0	0	Não sei	Sim	Não		05/08/2019 Realizadas coletas venosa e capilar na mesma data	NEGATIVO	Não
1,90167E+11	São Francisco	05/08/2019	38	35	Masculino	Não	Não	Sim	Pai, mãe	0	0	0	1	1	0	0	Sim	Sim	Sim		05/08/2019 Realizadas coletas venosa e capilar na mesma data	NEGATIVO	Não
1,90167E+11	São Francisco	05/08/2019	54	50	Masculino	Não sei	Não	Não	Não se aplica	0	0	0	0	0	0	0	Sim	Sim	Sim		05/08/2019 Realizadas coletas venosa e capilar na mesma data	NEGATIVO	Não
1,90167E+11	São Francisco	05/08/2019	36	32	Feminino	Não	Não	Sim	Pai, mãe, tio, tia por parte de mãe	0	0	1	1	1	0	0	Sim	Sim	Sim		05/08/2019 Realizadas coletas venosa e capilar na mesma data	NEGATIVO	Não
1,90167E+11	São Francisco	05/08/2019	42	38	Masculino	Não	Não	Não sei	Não se aplica	0	0	0	0	0	0	0	Sim	Sim	Sim		05/08/2019 Realizadas coletas venosa e capilar na mesma data	NEGATIVO	Não
1,90167E+11	São Francisco	05/08/2019	32	29	Masculino	Não	Não	Sim	Avó, avô, tio, tia por parte de mãe	0	1	1	0	1	0	0	Não sei	Sim	Não		05/08/2019 Realizadas coletas venosa e capilar na mesma data	NEGATIVO	Não
1,90167E+11	São Francisco	12/08/2019	25	22	Feminino	Não	Não se aplica	Sim	Tio, tia por parte de pai	0	0	1	1	0	0	0	Não sei	Sim	Sim		12/08/2019 Realizada coletas venosa	NEGATIVO	Não
1,90167E+11	São Francisco	12/08/2019	79	76	Feminino	Não sei	Não	Não	Não se aplica	0	0	0	0	0	0	0	Não	Sim	Não		12/08/2019 Realizada coletas venosa	NEGATIVO	Não
1,90167E+11	São Francisco	12/08/2019	58	54	Feminino	Não	Não	Sim	Pai, mãe	0	0	0	1	1	0	0	Não sei	Sim	Sim		12/08/2019 Realizada coletas venosa	NEGATIVO	Não
1,90167E+11	São Francisco	12/08/2019	24	21	Feminino	Não	Não	Não	Não se aplica	0	0	0	0	0	0	0	Sim	Sim	Não		12/08/2019 Realizada coletas venosa	NEGATIVO	Não
1,90167E+11	São Francisco	12/08/2019	70	67	Masculino	Não	Não	Não	Não se aplica	0	0	0	0	0	0	0	Sim	Sim	Sim		12/08/2019 Realizada coletas venosa	NEGATIVO	Não
1,90167E+11	São Francisco	12/08/2019	49	46	Masculino	Não	Não	Sim	Não se aplica	0	0	0	0	0	0	0	Não	Não sei	Sim		12/08/2019 Realizada coletas venosa	NEGATIVO	Não
1,90167E+11	São Francisco	07/10/2019	78	75	Feminino	Não	Não se aplica	Não	Não se aplica	0	0	0	0	0	0	0	Não	Não sei	Não		07/10/2019 Realizada coletas venosa e capilar	NEGATIVO	Não
1,90167E+11	São Francisco	11/11/2019	42	39	Feminino	Não	Não	Não sei	Não se aplica	0	0	0	0	0	0	0	Não sei	Sim	Sim			NEGATIVO	Não
1,90167E+11	São Francisco	11/11/2019	52	49	Feminino	Não	Não se aplica	Não	Não se aplica	0	0	0	0	0	0	0	Não	Sim	Sim			NEGATIVO	Não
1,90167E+11	São Francisco	11/11/2019	66	63	Masculino	Não	Não se aplica	Não sei	Não se aplica	0	0	0	0	0	0	0	Não	Sim	Sim			NEGATIVO	Não
1,90167E+11	São Francisco	11/11/2019	50	47	Masculino	Não	Não	Não sei	Não se aplica	0	0	0	0	0	0	0	Sim	Sim	Sim			INCONCLUSIVO	Não
1,90167E+11	São Francisco	11/11/2019	64	61	Feminino	Não	Não	Sim	Irmão, Irmãs, Filho, Filha	1	0	0	0	0	1	1	Não sei	Sim	Sim			NEGATIVO	Não
1,90167E+11	São Francisco	11/11/2019	43	40	Masculino	Não	Não	Sim	Tia por parte de pai	0	0	1	1	0	0	0	Não sei	Sim	Sim			NEGATIVO	Não
1,90167E+11	São Francisco	11/11/2019	33	30	Feminino	Não	Não	Não	Não se aplica	0	0	0	0	0	0	0	Não sei	Sim	Sim			NEGATIVO	Não
1,90167E+11	São Francisco	11/11/2019	82	79	Feminino	Não	Não	Sim	Irmãos, irmãs	0	0	0	0	0	1	1	Sim	Sim	Sim			NEGATIVO	Não
1,90167E+11	São Francisco	11/09/2019	52	49	Feminino	Não	Não	Sim	Pai, mãe	0	0	0	1	1	0	0	Não sei	Sim	Não		11/09/2019 Realizada coletas venosa e capilar	POSITIVO	Sim
1,90167E+11	São Francisco	11/09/2019	40	36	Feminino	Não	Não	Sim	Pai, mãe	0	0	0	1	1	0	0	Não sei	Não	Não		11/09/2019 Realizada coletas venosa e capilar	NEGATIVO	Não
1,90167E+11	São Francisco	11/09/2019	43	40	Feminino	Não	Não	Sim	Irmãos, irmãs, pai, mãe	0	0	0	1	1	1	1	Não	Sim	Sim		11/09/2019 Realizada coletas venosa e capilar	NEGATIVO	Não
1,90167E+11	São Francisco	11/09/2019	26	22	Masculino	Não	Não	Sim	Tio, tia por parte de mãe	0	0	1	0	1	0	0	Não	Sim	Sim		11/09/2019 Realizada coletas venosa e capilar	NEGATIVO	Não
1,90167E+11	São Francisco	11/09/2019	34	31	Feminino	Não	Não	Sim	Pai, mãe	0	0	0	1	1	0	0	Não sei	Sim	Não		11/09/2019 Realizada coletas venosa e capilar	NEGATIVO	Não
1,90167E+11	São Francisco	11/09/2019	48	45	Feminino	Não	Não	Sim	Irmãos, irmãs	0	0	0	0	0	1	1	Sim	Sim	Sim		11/09/2019 Realizada coletas venosa e capilar	NEGATIVO	Não
1,90167E+11	São Francisco	11/09/2019	21	18	Masculino	Não	Não	Sim	Pai, mãe	0	0	0	1	1	0	0	Sim	Sim	Não		11/09/2019 Realizada coletas venosa e capilar	NEGATIVO	Não
1,90167E+11	São Francisco	11/09/2019	55	51	Feminino	Não	Não	Sim	Irmãos, irmãs, pai, mãe	0	0	0	1	1	1	1	Sim	Sim	Sim		11/09/2019 Realizada coletas venosa e capilar	NEGATIVO	Não
1,90167E+11	São Francisco	11/09/2019	44	40	Feminino	Não	Não	Sim	Pai, mãe	0	0	0	1	1	0	0	Sim	Sim	Não		11/09/2019 Realizada coletas venosa e capilar	NEGATIVO	Não
1,90167E+11	São Francisco	11/09/2019	79	75	Feminino	Não	Não	Sim	Irmãos, irmãs, pai, mãe, tio, tia por parte de pai	0	0	1	1	1	1	1	Sim	Sim	Sim		11/09/2019 Realizada coletas venosa e capilar	POSITIVO	Sim
1,90167E+11	São Francisco	11/09/2019	22	18	Feminino	Não	Não	Sim	Pai, mãe	0	0	0	1	1	0	0	Não	Sim	Não		11/09/2019 Realizada coletas venosa e capilar	NEGATIVO	Não
1,90167E+11	São Francisco	11/09/2019	36	32	Masculino	Não	Não	Sim	Pai, mãe	0	0	0	1	1	0	0	Não	Sim	Não		11/09/2019 Realizada coletas venosa e capilar	NEGATIVO	Não
1,90167E+11	São Francisco	11/09/2019	64	61	Masculino	Não	Não	Sim	Irmãos, irmãs	0	0	0	0	0	1	1	Sim	Sim	Sim		11/09/2019 Realizada coletas venosa e capilar	NEGATIVO	Não
1,90167E+11	São Francisco	11/09/2019	30	26	Feminino	Não	Não	Sim	Pai, mãe	0	0	0	1	1	0	0	Não sei	Sim	Sim		11/09/2019 Realizada coletas venosa e capilar	NEGATIVO	Não
1,90167E+11	São Francisco	11/09/2019	33	29	Feminino	Não	Não	Sim	Pai, mãe	0	0	0	1	1	0	0	Sim	Sim	Não		11/09/2019 Realizada coletas venosa e capilar	NEGATIVO	Não
1,90167E+11	São Francisco	11/09/2019	62	58	Feminino	Não	Não	Sim	Irmãos, irmãs	0	0	0	0	0	1	1	Não	Sim	Sim		11/09/2019 Realizada coletas venosa e capilar	POSITIVO	Sim
1,90167E+11	São Francisco	11/09/2019	34	31	Feminino	Não	Não	Sim	Pai, mãe, tio, tia por parte de pai	0	0	1	1	1	0	0	Não	Sim	Sim		11/09/2019 Realizada coletas venosa e capilar	NEGATIVO	Não
1,90167E+11	São Francisco	11/09/2019	33	30	Feminino	Não	Não	Sim	Pai, mãe	0	0	0	1	1	0	0	Não	Sim	Sim		11/09/2019 Realizada coletas venosa e capilar	NEGATIVO	Não
1,90167E+11	São Francisco	11/09/2019	69	66	Feminino	Não	Não	Sim	Irmãos, irmãs	0	0	0	0	0	1	1	Sim	Sim	Sim		11/09/2019 Realizada coletas venosa e capilar	NEGATIVO	Não
1,90167E+11	São Francisco	11/09/2019	29	26	Masculino	Não	Não	Sim	Pai, mãe	0	0	0	1	1	0	0	Não	Sim	Sim		11/09/2019 Realizada coletas venosa e capilar	NEGATIVO	Não
1,90167E+11	São Francisco	11/09/2019	34	30	Masculino	Não	Não	Sim	Pai, mãe	0	0	0	1	1	0	0	Não	Sim	Não		11/09/2019 Realizada coletas venosa e capilar	NEGATIVO	Não
1,90167E+11	São Francisco	11/09/2019	37	34	Feminino	Não	Não	Sim	Tio, tia por parte de pai	0	0	1	1	0	0	0	Não	Sim	Sim		11/09/2019 Realizada coletas venosa e capilar	NEGATIVO	Não
1,90167E+11	São Francisco	11/09/2019	47	44	Masculino	Não	Não	Sim	Irmãos, irmãs, pai, mãe, avó, avô, tio, tia por parte de pai, tio, tia por parte de mãe	0	1	1	1	1	1	1	Não sei	Sim	Sim		11/09/2019 Realizada coletas venosa e capilar	NEGATIVO	Não
1,90167E+11	São Francisco	11/09/2019	44	41	Masculino	Não	Não	Sim	Pai, mãe	0	0	0	1	1	0	0	Não	Sim	Sim		11/09/2019 Realizada coletas venosa e capilar	NEGATIVO	Não
1,90167E+11	São Francisco	11/09/2019	30	26	Masculino	Não	Não	Sim	Tio, tia por parte de mãe	0	0	1	0	1	0	0	Não	Sim	Não		11/09/2019 Realizada coletas venosa e capilar	NEGATIVO	Não
1,90167E+11	São Francisco	11/09/2019	29	25	Masculino	Não	Não	Sim	Tio, tia por parte de mãe, tio tia por parte de pai	0	0	1	1	1	0	0	Não sei	Sim	Sim		11/09/2019 Realizada coletas venosa e capilar	NEGATIVO	Não
1,90167E+11	São Francisco	11/09/2019	37	33	Feminino	Não	Não	Sim	Pai, mãe, tio, tia por parte de mãe, tio, tia por parte de pai	0	0	1	1	1	0	0	Não	Sim	Não		11/09/2019 Realizada coletas venosa e capilar	NEGATIVO	Não
1,90167E+11	São Francisco	11/09/2019	37	33	Feminino	Não	Não	Sim	Tio, tia por parte de mãe	0	0	1	0	1	0	0	Não sei	Sim	Sim		11/09/2019 Realizada coletas venosa e capilar	NEGATIVO	Não
1,90167E+11	São Francisco	11/09/2019	23	19	Feminino	Não	Não	Sim	Avó, avô	0	1	0	0	0	0	0	Não	Não	Não		11/09/2019 Realizada coletas venosa e capilar	NEGATIVO	Não
1,90167E+11	São Francisco	11/09/2019	59	56	Masculino	Não	Não	Não	Não se aplica	0	0	0	0	0	0	0	Sim	Sim	Sim		11/09/2019 Realizada coletas venosa e capilar	NEGATIVO	Não
1,90167E+11	São Francisco	11/09/2019	44	40	Feminino	Não	Não	Sim	Pai, mãe	0	0	0	1	1	0	0	Não	Sim	Sim		11/09/2019 Realizada coletas venosa e capilar	NEGATIVO	Não
1,90167E+11	São Francisco	11/09/2019	43	40	Feminino	Não	Não	Sim	Pai, mãe, avó, avô, tio, tia por parte de pai, tio, tia por parte de mãe	0	1	1	1	1	0	0	Não sei	Sim	Sim		11/09/2019 Realizada coletas venosa e capilar	NEGATIVO	Não
1,90167E+11	São Francisco	11/09/2019	62	58	Feminino	Não	Não	Sim	Não se aplica	0	0	0	0	0	0	0	Sim	Sim	Não		11/09/2019 Realizada coletas venosa e capilar	NEGATIVO	Não
1,90167E+11	São Francisco	11/09/2019	29	26	Masculino	Não	Não	Sim	Pai, mãe, tio, tia por parte de pai	0	0	1	1	1	0	0	Não	Sim	Sim		11/09/2019 Realizada coletas venosa e capilar	NEGATIVO	Não
1,90167E+11	São Francisco	11/09/2019	21	18	Feminino	Não	Não	Sim	Pai, mãe	0	0	0	1	1	0	0	Não	Sim	Não		11/09/2019 Realizada coletas venosa e capilar	NEGATIVO	Não
1,90167E+11	São Francisco	11/09/2019	25	22	Masculino	Não	Não	Sim	Pai, mãe, avó, avô, tio, tia por parte de pai, tio, tia por parte de mãe	0	1	1	1	1	0	0	Não sei	Sim	Sim		11/09/2019 Realizada coletas venosa e capilar	NEGATIVO	Não
1,90167E+11	São Francisco	11/09/2019	48	44	Masculino	Não	Não	Sim	Pai, mãe	0	0	0	1	1	0	0	Não	Sim	Sim		11/09/2019 Realizada coletas venosa e capilar	NEGATIVO	Não
1,90167E+11	São Francisco	11/09/2019	30	27	Masculino	Não	Não	Sim	Pai, mãe	0	0	0	1	1	0	0	Não sei	Sim	Não		11/09/2019 Realizada coletas venosa e capilar	NEGATIVO	Não
1,90167E+11	São Francisco	11/09/2019	46	42	Feminino	Não	Não	Sim	Pai, mãe	0	0	0	1	1	0	0	Não sei	Sim	Sim		11/09/2019 Realizada coletas venosa e capilar	NEGATIVO	Não
1,90167E+11	São Francisco	11/09/2019	31	28	Masculino	Não	Não	Sim	Pai, mãe	0	0	0	1	1	0	0	Não	Não	Sim		11/09/2019 Realizada coletas venosa e capilar	NEGATIVO	Não
1,90167E+11	São Francisco	11/09/2019	30	27	Masculino	Não	Não	Não	Não se aplica	0	0	0	0	0	0	0	Não sei	Não sei	Sim		11/09/2019 Realizada coletas venosa e capilar	NEGATIVO	Não
1,90167E+11	São Francisco	11/09/2019	31	28	Feminino	Não	Sim	Sim	Tio, tia por parte de mãe	0	0	1	0	1	0	0	Não	Sim	Sim		11/09/2019 Realizada coletas venosa e capilar	NEGATIVO	Não
1,90167E+11	São Francisco	11/09/2019	76	72	Masculino	Não	Não	Não sei	Não se aplica	0	0	0	0	0	0	0	Não	Sim	Não		11/09/2019 Realizada coletas venosa e capilar	NEGATIVO	Não
1,90167E+11	São Francisco	11/09/2019	25	22	Feminino	Não	Não	Sim	Tio, tia por parte de pai, tio, tia por parte de mãe	0	0	1	1	1	0	0	Sim	Sim	Não		11/09/2019 Realizada coletas venosa e capilar	NEGATIVO	Não
1,90167E+11	São Francisco	11/09/2019	53	49	Feminino	Não	Não	Sim	Irmãos, irmãs, pai, mãe	0	0	0	1	1	1	1	Não	Sim	Sim		11/09/2019 Realizada coletas venosa e capilar	NEGATIVO	Não
1,90167E+11	São Francisco	11/09/2019	36	33	Feminino	Não	Não	Sim	Pai, mãe, avó, avô	0	1	0	1	1	0	0	Não	Sim	Sim		11/09/2019 Realizada coletas venosa e capilar	NEGATIVO	Não
1,90167E+11	São Francisco	11/09/2019	25	22	Feminino	Não	Não	Sim	Pai, mãe, avó, avô	0	1	0	1	1	0	0	Não	Sim	Sim		11/09/2019 Realizada coletas venosa e capilar	NEGATIVO	Não
1,90167E+11	São Francisco	11/09/2019	27	24	Feminino	Não	Não	Sim	Irmãos, irmãs, pai, mãe	0	0	0	1	1	1	1	Não	Sim	Sim		11/09/2019 Realizada coletas venosa e capilar	NEGATIVO	Não
1,90167E+11	São Francisco	11/09/2019	53	50	Feminino	Não	Não	Sim	Pai, mãe	0	0	0	1	1	0	0	Não	Sim	Sim		11/09/2019 Realizada coletas venosa e capilar	NEGATIVO	Não
1,90167E+11	São Francisco	11/09/2019	37	33	Feminino	Não	Não	Sim	Tio, tia por parte de mãe	0	0	1	0	1	0	0	Sim	Sim	Sim		11/09/2019 Realizada coletas venosa e capilar	NEGATIVO	Não
1,90167E+11	São Francisco	11/09/2019	42	39	Feminino	Não	Não	Sim	Pai, mãe, avó, avô, tio, tia por parte de mãe, tio, tia por parte de pai	0	1	1	1	1	0	0	Sim	Sim	Sim		11/09/2019 Realizada coletas venosa e capilar	NEGATIVO	Não
1,90167E+11	São Francisco	11/09/2019	37	34	Masculino	Não	Não	Sim	Pai, mãe	0	0	0	1	1	0	0	Sim	Sim	Sim		11/09/2019 Realizada coletas venosa e capilar	NEGATIVO	Não
1,90167E+11	São Francisco	11/09/2019	40	36	Feminino	Não	Não	Sim	Pai, mãe, tio, tia por parte de pai	0	0	1	1	1	0	0	Sim	Sim	Sim		11/09/2019 Realizada coletas venosa e capilar	NEGATIVO	Não
1,90167E+11	São Francisco	11/09/2019	42	39	Feminino	Não	Não	Sim	Pai, mãe	0	0	0	1	1	0	0	Não sei	Sim	Não		11/09/2019 Realizada coletas venosa e capilar	NEGATIVO	Não
1,90167E+11	São Francisco	11/09/2019	39	36	Feminino	Não	Não	Sim	Pai, mãe, tio, tia por parte de pai	0	0	1	1	1	0	0	Não sei	Sim	Sim		11/09/2019 Realizada coletas venosa e capilar	NEGATIVO	Não
1,90167E+11	São Francisco	11/09/2019	44	41	Masculino	Não	Não	Sim	Pai, mãe	0	0	0	1	1	0	0	Não	Sim	Sim		11/09/2019 Realizada coletas venosa e capilar	NEGATIVO	Não
1,90167E+11	São Francisco	11/09/2019	49	46	Masculino	Não	Não	Sim	Irmãos, irmãs	0	0	0	0	0	1	1	Sim	Sim	Sim		11/09/2019 Realizada coletas venosa e capilar	POSITIVO	Sim
1,90167E+11	São Francisco	11/09/2019	54	51	Feminino	Não	Não	Sim	Irmãos, irmãs	0	0	0	0	0	1	1	Sim	Sim	Sim		11/09/2019 Realizada coletas venosa e capilar	NEGATIVO	Não
1,90167E+11	São Francisco	11/09/2019	34	30	Masculino	Não	Não	Sim	Pai, mãe, tio, tia por parte de mãe	0	0	1	1	1	0	0	Não sei	Não	Sim		11/09/2019 Realizada coletas venosa e capilar	NEGATIVO	Não
1,90167E+11	São Francisco	11/09/2019	27	24	Feminino	Não	Não	Sim	Avó, avô, tio, tia por parte de pai	0	1	1	1	0	0	0	Não	Sim	Sim		11/09/2019 Realizada coletas venosa e capilar	NEGATIVO	Não
1,90167E+11	São Francisco	11/09/2019	21	18	Masculino	Não	Não	Sim	Avó, avô, tio, tia por parte de mãe	0	1	1	0	1	0	0	Não	Não	Não		11/09/2019 Realizada coletas venosa e capilar	NEGATIVO	Não
1,90167E+11	São Francisco	11/09/2019	33	30	Feminino	Não	Não	Sim	Tio, tia por parte de pai	0	0	1	1	0	0	0	Sim	Sim	Sim		11/09/2019 Realizada coletas venosa e capilar	NEGATIVO	Não
1,90167E+11	São Francisco	11/09/2019	50	47	Feminino	Não	Não	Sim	Irmãos, irmãs, pai, mãe	0	0	0	1	1	1	1	Sim	Sim	Sim		11/09/2019 Realizada coletas venosa e capilar	NEGATIVO	Não
1,90167E+11	São Francisco	11/09/2019	29	26	Masculino	Não	Não	Sim	Pai, mãe	0	0	0	1	1	0	0	Não	Sim	Sim		11/09/2019 Realizada coletas venosa e capilar	NEGATIVO	Não
1,90167E+11	São Francisco	11/09/2019	34	31	Feminino	Não	Não	Sim	Pai, mãe, tio, tia por parte de pai	0	0	1	1	1	0	0	Não	Sim	Sim		11/09/2019 Realizada coletas venosa e capilar	NEGATIVO	Não
1,90167E+11	São Francisco	11/09/2019	38	35	Masculino	Não	Não	Sim	Pai, mãe, tio, tia por parte de pai, tio, tia por parte de mãe	0	0	1	1	1	0	0	Não sei	Sim	Não		11/09/2019 Realizada coletas venosa e capilar	NEGATIVO	Não
1,90167E+11	São Francisco	11/09/2019	21	18	Masculino	Não	Não	Sim	Pai, mãe, avó, avô, tio, tia por parte de mãe	0	1	1	1	1	0	0	Não	Sim	Sim		11/09/2019 Realizada coletas venosa e capilar	NEGATIVO	Não
1,90167E+11	São Francisco	11/09/2019	52	49	Feminino	Não	Não	Sim	Irmãos, Irmãs, pai, mãe, tio, tia por parte de pai, tio, tia por parte de mãe	0	0	1	1	1	1	1	Sim	Sim	Sim		11/09/2019 Realizada coletas venosa e capilar	NEGATIVO	Não
1,90167E+11	São Francisco	11/09/2019	54	51	Feminino	Não	Não	Sim	Irmãos, irmãs	0	0	0	0	0	1	1	Não	Sim	Sim		11/09/2019 Realizada coletas venosa e capilar	NEGATIVO	Não
1,90167E+11	São Francisco	11/09/2019	49	45	Masculino	Não	Não	Sim	Irmãos, irmãs, pai, mãe	0	0	0	1	1	1	1	Não sei	Sim	Sim		11/09/2019 Realizada coletas venosa e capilar	NEGATIVO	Não
1,90167E+11	São Francisco	11/09/2019	46	43	Feminino	Não	Não	Não	Não se aplica	0	0	0	0	0	0	0	Não sei	Sim	Sim		11/09/2019 Realizada coletas venosa e capilar	NEGATIVO	Não
1,90167E+11	São Francisco	11/09/2019	28	25	Feminino	Não	Não	Sim	Avó, avô, tio, tia por parte de pai	0	1	1	1	0	0	0	Não	Sim	Sim		11/09/2019 Realizada coletas venosa e capilar	NEGATIVO	Não
1,90167E+11	São Francisco	11/09/2019	51	48	Feminino	Não	Não	Não	Não se aplica	0	0	0	0	0	0	0	Não	Sim	Sim		11/09/2019 Realizada coletas venosa e capilar	NEGATIVO	Não
1,90167E+11	São Francisco	11/09/2019	40	36	Feminino	Não		Sim	Tio, tia por parte de pai	0	0	1	1	0	0	0	Sim	Sim	Não		11/09/2019 Realizada coletas venosa e capilar	NEGATIVO	Não
1,90167E+11	São Francisco	11/09/2019	41	37	Feminino	Não	Não	Sim	Pai, mãe, avó, avô, tio, tia por parte de pai	0	1	1	1	1	0	0	Sim	Sim	Não		11/09/2019 Realizada coletas venosa e capilar	NEGATIVO	Não
1,90167E+11	São Francisco	11/09/2019	48	44	Feminino	Não	Não	Não	Não se aplica	0	0	0	0	0	0	0	Não sei	Sim	Sim		11/09/2019 Realizada coletas venosa e capilar	NEGATIVO	Não
1,90167E+11	São Francisco	11/09/2019	39	35	Feminino	Não	Não	Não sei	Não se aplica	0	0	0	0	0	0	0	Não sei	Sim	Sim		11/09/2019 Realizada coletas venosa e capilar	NEGATIVO	Não
1,90167E+11	São Francisco	11/09/2019	44	40	Feminino	Não	Não	Sim	Tio, tia por parte de mãe	0	0	1	0	1	0	0	Não	Sim	Não		11/09/2019 Realizada coletas venosa e capilar	NEGATIVO	Não
1,90167E+11	São Francisco	07/10/2019	78	75	Masculino	Não	Não	Não sei	Não se aplica	0	0	0	0	0	0	0	Sim	Sim	Sim		07/10/2019 Realizada coletas venosa e capilar	NEGATIVO	Não
1,90167E+11	São Francisco	07/10/2019	76	72	Feminino	Não	Não	Não	Não se aplica	0	0	0	0	0	0	0	Sim	Sim	Sim		07/10/2019 Realizada coletas venosa e capilar	NEGATIVO	Não
1,90167E+11	São Francisco	07/10/2019	77	74	Masculino	Não	Não	Não	Não se aplica	0	0	0	0	0	0	0	Sim	Sim	Sim		07/10/2019 Realizada coletas venosa e capilar	NEGATIVO	Não
1,90167E+11	São Francisco	07/10/2019	49	45	Feminino	Não	Não	Não	Não se aplica	0	0	0	0	0	0	0	Não sei	Sim	Não		07/10/2019 Realizada coletas venosa e capilar	NEGATIVO	Não
1,90167E+11	São Francisco	07/10/2019	73	70	Feminino	Não	Não	Não	Não se aplica	0	0	0	0	0	0	0	Sim	Sim	Sim		07/10/2019 Realizada coletas venosa e capilar	INCONCLUSIVO	Não
1,90167E+11	São Francisco	07/10/2019	71	68	Feminino	Não	Não	Sim	Irmãos, irmãs	0	0	0	0	0	1	1	Não sei	Sim	Sim		07/10/2019 Realizada coletas venosa e capilar	NEGATIVO	Não
1,90167E+11	São Francisco	07/10/2019	88	85	Masculino	Não	Não se aplica	Não	Não se aplica	0	0	0	0	0	0	0	Não	Sim	Sim		07/10/2019 Realizada coletas venosa e capilar	NEGATIVO	Não
1,90167E+11	São Francisco	07/10/2019	79	75	Feminino	Não	Não	Não	Não se aplica	0	0	0	0	0	0	0	Não	Não	Não		07/10/2019 Realizada coletas venosa e capilar	NEGATIVO	Não
1,90167E+11	São Francisco	07/10/2019	33	29	Feminino	Não	Não	Sim	Tio, tia por parte de mãe	0	0	1	0	1	0	0	Não sei	Não	Não		07/10/2019 Realizada coletas venosa e capilar	NEGATIVO	Não
1,90167E+11	São Francisco	07/10/2019	63	59	Feminino	Não	Não	Sim	Irmãos, irmãs	0	0	0	0	0	1	1	Não sei	Sim	Sim		07/10/2019 Realizada coletas venosa e capilar	NEGATIVO	Não
1,90167E+11	São Francisco	07/10/2019	24	20	Masculino	Não	Não se aplica	Não sei	Não se aplica	0	0	0	0	0	0	0	Sim	Sim	Não		07/10/2019 Realizada coletas venosa e capilar	NEGATIVO	Não
1,90167E+11	São Francisco	07/10/2019	21	18	Feminino	Não	Não	Sim	Tio, tia por parte de pai	0	0	1	1	0	0	0	Sim	Sim	Não		07/10/2019 Realizada coletas venosa e capilar	NEGATIVO	Não
1,90167E+11	São Francisco	07/10/2019	80	77	Feminino	Não	Não	Não sei	Não se aplica	0	0	0	0	0	0	0	Sim	Sim	Sim		07/10/2019 Realizada coletas venosa e capilar	NEGATIVO	Não
1,90167E+11	São Francisco	07/10/2019	69	66	Feminino	Não	Não se aplica	Sim	Pai, mãe	0	0	0	1	1	0	0	Sim	Sim	Sim		07/10/2019 Realizada coletas venosa e capilar	NEGATIVO	Não
1,90167E+11	São Francisco	07/10/2019	26	22	Masculino	Não	Não	Não	Não se aplica	0	0	0	0	0	0	0	Sim	Sim	Sim		07/10/2019 Realizada coletas venosa e capilar	NEGATIVO	Não
1,90167E+11	São Francisco	07/10/2019	77	74	Feminino	Não	Não	Não	Não se aplica	0	0	0	0	0	0	0	Não	Sim	Não		07/10/2019 Realizada coletas venosa e capilar	NEGATIVO	Não
1,90167E+11	São Francisco	07/10/2019	72	69	Masculino	Não	Não	Não	Não se aplica	0	0	0	0	0	0	0	Sim	Sim	Não		07/10/2019 Realizada coletas venosa e capilar	INCONCLUSIVO	Não
1,90167E+11	São Francisco	07/10/2019	44	40	Masculino	Não	Não	Sim	Irmãos, irmãs	0	0	0	0	0	1	1	Não sei	Sim	Sim		07/10/2019 Realizada coletas venosa e capilar	POSITIVO	Sim
1,90167E+11	São Francisco	07/10/2019	74	70	Feminino	Não	Não se aplica	Não	Não se aplica	0	0	0	0	0	0	0	Não sei	Sim	Não		07/10/2019 Realizada coletas venosa e capilar	NEGATIVO	Não
1,90167E+11	São Francisco	07/10/2019	53	49	Feminino	Não	Não	Não	Não se aplica	0	0	0	0	0	0	0	Não	Sim	Sim		07/10/2019 Realizada coletas venosa e capilar	NEGATIVO	Não
1,90167E+11	São Francisco	11/09/2019	32	28	Feminino	Não	Não	Não sei	Não se aplica	0	0	0	0	0	0	0	Não	Sim	Não		11/09/2019 Realizada coletas venosa e capilar	NEGATIVO	Não
1,90167E+11	São Francisco	11/09/2019	46	43	Masculino	Não	Não	Não	Não se aplica	0	0	0	0	0	0	0	Não	Sim	Sim		11/09/2019 Realizada coletas venosa e capilar	NEGATIVO	Não
1,90167E+11	São Francisco	11/09/2019	50	47	Masculino	Não	Não	Não	Não se aplica	0	0	0	0	0	0	0	Não	Sim	Não		11/09/2019 Realizada coletas venosa e capilar	NEGATIVO	Não
1,90167E+11	São Francisco	11/09/2019	25	21	Feminino	Não	Não	Não	Não se aplica	0	0	0	0	0	0	0	Não	Sim	Não		11/09/2019 Realizada coletas venosa e capilar	NEGATIVO	Não
1,90167E+11	São Francisco	11/09/2019	38	35	Feminino	Não	Não	Sim	Avó, avô, tio, tia por parte de pai	0	1	1	1	0	0	0	Sim	Sim	Sim		11/09/2019 Realizada coletas venosa e capilar	NEGATIVO	Não
1,90167E+11	São Francisco	11/09/2019	45	41	Feminino	Não	Não	Sim	Irmãos, irmãs	0	0	0	0	0	1	1	Sim	Sim	Sim		11/09/2019 Realizada coletas venosa e capilar	NEGATIVO	Não
1,90167E+11	São Francisco	11/09/2019	39	35	Feminino	Não	Não	Não	Não se aplica	0	0	0	0	0	0	0	Não sei	Sim	Sim		11/09/2019 Realizada coletas venosa e capilar	NEGATIVO	Não
1,90167E+11	São Francisco	11/09/2019	70	67	Feminino	Não	Não	Sim	Filho, filha	1	0	0	0	0	0	0	Não	Sim	Não		11/09/2019 Realizada coletas venosa e capilar	NEGATIVO	Não
1,90167E+11	São Francisco	11/09/2019	39	36	Masculino	Não	Não	Sim	Irmãos, irmãs	0	0	0	0	0	1	1	Não sei	Sim	Não		11/09/2019 Realizada coletas venosa e capilar	NEGATIVO	Não
1,90167E+11	São Francisco	11/09/2019	65	62	Masculino	Não	Não	Não sei	Não se aplica	0	0	0	0	0	0	0	Sim	Sim	Sim		11/09/2019 Realizada coletas venosa e capilar	NEGATIVO	Não
1,90167E+11	São Francisco	11/09/2019	33	30	Feminino	Não sei	Não	Não	Não se aplica	0	0	0	0	0	0	0	Sim	Sim	Não		11/09/2019 Realizada coletas venosa e capilar	NEGATIVO	Não
1,90167E+11	São Francisco	11/09/2019	48	45	Feminino	Não	Não	Sim	Tio, tia por parte de pai	0	0	1	1	0	0	0	Não	Sim	Sim		11/09/2019 Realizada coletas venosa e capilar	POSITIVO	Não
1,90167E+11	São Francisco	11/09/2019	54	51	Feminino	Não	Não	Sim	Tio, tia por parte de mãe	0	0	1	0	1	0	0	Sim	Sim	Sim		11/09/2019 Realizada coletas venosa e capilar	NEGATIVO	Não
1,90167E+11	São Francisco	11/09/2019	53	50	Feminino	Não	Não	Não	Não se aplica	0	0	0	0	0	0	0	Sim	Sim	Sim		11/09/2019 Realizada coletas venosa e capilar	NEGATIVO	Não
1,90167E+11	São Francisco	11/09/2019	67	64	Masculino	Não	Não	Sim	Não se aplica	0	0	0	0	0	0	0	Sim	Sim	Sim		11/09/2019 Realizada coletas venosa e capilar	NEGATIVO	Não
1,90167E+11	São Francisco	11/09/2019	41	38	Masculino	Não	Não	Sim	Pai, mãe, tio, tia por parte de pai, tio, tia por parte de mãe	0	0	1	1	1	0	0	Não sei	Sim	Não		11/09/2019 Realizada coletas venosa e capilar	NEGATIVO	Não
1,90167E+11	São Francisco	11/09/2019	33	29	Feminino	Não	Não	Sim	Tio, tia por parte de pai	0	0	1	1	0	0	0	Não	Não sei	Não		11/09/2019 Realizada coletas venosa e capilar	NEGATIVO	Não
1,90167E+11	São Francisco	11/09/2019	39	36	Feminino	Não	Não	Sim	Tio, tia por parte de pai	0	0	1	1	0	0	0	Não sei	Sim	Não		11/09/2019 Realizada coletas venosa e capilar	NEGATIVO	Não
1,90167E+11	São Francisco	11/09/2019	28	25	Feminino	Não	Não	Sim	Pai, mãe, avó, avô, tio, tia por parte de mãe	0	1	1	1	1	0	0	Não	Sim	Não		11/09/2019 Realizada coletas venosa e capilar	NEGATIVO	Não
1,90167E+11	São Francisco	11/09/2019	44	40	Feminino	Não	Não	Sim	Pai, mãe, avó, avô	0	1	0	1	1	0	0	Sim	Sim	Sim		11/09/2019 Realizada coletas venosa e capilar	NEGATIVO	Não
1,90167E+11	São Francisco	13/09/2019	64	60	Feminino	Não	Não	Não sei	Não se aplica	0	0	0	0	0	0	0	Sim	Sim	Sim		13/09/2019 Realizada coletas venosa e capilar	NEGATIVO	Não
1,90167E+11	São Francisco	13/09/2019	67	63	Masculino	Não	Não	Sim	Irmãos, irmãs	0	0	0	0	0	1	1	Sim	Sim	Sim		13/09/2019 Realizada coletas venosa e capilar	POSITIVO	Sim
1,90167E+11	São Francisco	13/09/2019	50	46	Masculino	Não	Não	Sim	Pai, mãe	0	0	0	1	1	0	0	Sim	Sim	Sim		13/09/2019 Realizada coletas venosa e capilar	NEGATIVO	Não
1,90167E+11	São Francisco	13/09/2019	34	30	Feminino	Não	Não	Não sei	Não se aplica	0	0	0	0	0	0	0	Não sei	Sim	Sim		13/09/2019 Realizada coletas venosa e capilar	NEGATIVO	Não
1,90167E+11	São Francisco	13/09/2019	54	50	Feminino	Não	Não	Não sei	Não se aplica	0	0	0	0	0	0	0	Não sei	Sim	Sim		13/09/2019 Realizada coletas venosa e capilar	NEGATIVO	Não
1,90167E+11	São Francisco	13/09/2019	71	68	Masculino	Não	Não	Não	Não se aplica	0	0	0	0	0	0	0	Sim	Sim	Sim		13/09/2019 Realizada coletas venosa e capilar	NEGATIVO	Não
1,90167E+11	São Francisco	13/09/2019	36	32	Masculino	Não sei	Não	Não sei	Não se aplica	0	0	0	0	0	0	0	Não	Não	Não		13/09/2019 Realizada coletas venosa e capilar	NEGATIVO	Não
1,90167E+11	São Francisco	13/09/2019	60	57	Feminino	Não	Não	Sim	Pai, mãe	0	0	0	1	1	0	0	Sim	Sim	Sim		13/09/2019 Realizada coletas venosa e capilar	NEGATIVO	Não
1,90167E+11	São Francisco	13/09/2019	75	71	Feminino	Não	Não	Não	Não se aplica	0	0	0	0	0	0	0	Sim	Sim	Sim		13/09/2019 Realizada coletas venosa e capilar	NEGATIVO	Não
1,90167E+11	São Francisco	13/09/2019	55	51	Masculino	Não sei	Sim	Sim	Pai, mãe	0	0	0	1	1	0	0	Não sei	Sim	Não		13/09/2019 Realizada coletas venosa e capilar	NEGATIVO	Não
1,90167E+11	São Francisco	13/09/2019	67	64	Masculino	Sim	Não	Sim	Irmãos, irmãs	0	0	0	0	0	1	1	Sim	Sim	Sim		13/09/2019 Realizada coletas venosa e capilar	POSITIVO	Sim
1,90167E+11	São Francisco	13/09/2019	62	58	Feminino	Não	Não	Não sei	Não se aplica	0	0	0	0	0	0	0	Sim	Sim	Sim		13/09/2019 Realizada coletas venosa e capilar	NEGATIVO	Não
1,90167E+11	São Francisco	13/09/2019	46	43	Masculino	Não	Não	Sim	Avó, avô	0	1	0	0	0	0	0	Sim	Sim	Sim		13/09/2019 Realizada coletas venosa e capilar	NEGATIVO	Não
1,90167E+11	São Francisco	13/09/2019	44	41	Feminino	Não	Não	Sim	Irmãos, irmãs, pai, mãe	0	0	0	1	1	1	1	Não sei	Sim	Sim		13/09/2019 Realizada coletas venosa e capilar	NEGATIVO	Não
1,90167E+11	São Francisco	13/09/2019	49	46	Masculino	Não	Não	Sim	Pai, mãe, tio, tia por parte de pai	0	0	1	1	1	0	0	Não	Não sei	Sim		13/09/2019 Realizada coletas venosa e capilar	NEGATIVO	Não
1,90167E+11	São Francisco	13/09/2019	42	39	Feminino	Não	Não	Sim	Avó, avô	0	1	0	0	0	0	0	Não sei	Sim	Sim		13/09/2019 Realizada coletas venosa e capilar	NEGATIVO	Não
1,90167E+11	São Francisco	13/09/2019	84	81	Feminino	Não sei	Não	Sim	Filho, filha	1	0	0	0	0	0	0	Não sei	Não	Sim		13/09/2019 Realizada coletas venosa e capilar	NEGATIVO	Não
1,90167E+11	São Francisco	13/09/2019	72	69	Feminino	Não	Não	Não	Não se aplica	0	0	0	0	0	0	0	Sim	Sim	Sim		13/09/2019 Realizada coletas venosa e capilar	POSITIVO	Sim
1,90167E+11	São Francisco	13/09/2019	46	43	Feminino	Não	Não	Sim	Irmãos, irmãs	0	0	0	0	0	1	1	Não sei	Não	Não		13/09/2019 Realizada coletas venosa e capilar	NEGATIVO	Não
1,90167E+11	São Francisco	13/09/2019	49	46	Masculino	Não	Não	Sim	Irmãos, irmãs, pai, mãe	0	0	0	1	1	1	1	Não sei	Sim	Sim		13/09/2019 Realizada coletas venosa e capilar	NEGATIVO	Não
1,90167E+11	São Francisco	13/09/2019	56	52	Masculino	Não	Não	Não sei	Não se aplica	0	0	0	0	0	0	0	Sim	Sim	Sim		13/09/2019 Realizada coletas venosa e capilar	NEGATIVO	Não
1,90167E+11	São Francisco	13/09/2019	61	57	Masculino	Não	Não	Não	Não se aplica	0	0	0	0	0	0	0	Não	Não sei	Não		13/09/2019 Realizada coletas venosa e capilar	NEGATIVO	Não
1,90167E+11	São Francisco	13/09/2019	56	52	Masculino	Não	Não	Não	Não se aplica	0	0	0	0	0	0	0	Sim	Sim	Sim		13/09/2019 Realizada coletas venosa e capilar	NEGATIVO	Não
1,90167E+11	São Francisco	13/09/2019	61	58	Feminino	Não	Não	Sim	Tio, tia por parte de pai	0	0	1	1	0	0	0	Sim	Sim	Sim		13/09/2019 Realizada coletas venosa e capilar	NEGATIVO	Não
1,90167E+11	São Francisco	13/09/2019	65	62	Masculino	Não	Não	Não	Não se aplica	0	0	0	0	0	0	0	Sim	Sim	Sim		13/09/2019 Realizada coletas venosa e capilar	NEGATIVO	Não
1,90167E+11	São Francisco	13/09/2019	57	54	Feminino	Não	Não	Não sei	Não se aplica	0	0	0	0	0	0	0	Não	Sim	Não		13/09/2019 Realizada coletas venosa e capilar	NEGATIVO	Não
1,90167E+11	São Francisco	13/09/2019	34	31	Feminino	Não	Não	Sim	Irmãos, irmãs	0	0	0	0	0	1	1	Não sei	Não sei	Sim		13/09/2019 Realizada coletas venosa e capilar	NEGATIVO	Não
1,90167E+11	São Francisco	13/09/2019	66	63	Feminino	Não sei	Não	Sim	Tio, tia por parte de pai	0	0	1	1	0	0	0	Sim	Sim	Sim		13/09/2019 Realizada coletas venosa e capilar	INCONCLUSIVO	Sim
1,90167E+11	São Francisco	13/09/2019	79	76	Feminino	Não	Não	Não sei	Não se aplica	0	0	0	0	0	0	0	Não sei	Sim	Sim		13/09/2019 Realizada coletas venosa e capilar	NEGATIVO	Não
1,90167E+11	São Francisco	13/09/2019	66	62	Feminino	Não	Não	Não	Não se aplica	0	0	0	0	0	0	0	Sim	Sim	Sim		13/09/2019 Realizada coletas venosa e capilar	INCONCLUSIVO	Não
1,90167E+11	São Francisco	13/09/2019	44	41	Masculino	Não	Não	Não sei	Não se aplica	0	0	0	0	0	0	0	Não	Sim	Sim		13/09/2019 Realizada coletas venosa e capilar	NEGATIVO	Não
1,90167E+11	São Francisco	13/09/2019	40	37	Feminino	Não	Não	Não sei	Não se aplica	0	0	0	0	0	0	0	Não sei	Sim	Sim		13/09/2019 Realizada coletas venosa e capilar	NEGATIVO	Não
1,90167E+11	São Francisco	13/09/2019	44	41	Feminino	Não sei	Não	Sim	Irmãos, irmãs	0	0	0	0	0	1	1	Não sei	Sim	Não		13/09/2019 Realizada coletas venosa e capilar	NEGATIVO	Não
1,90167E+11	São Francisco	13/09/2019	39	36	Masculino	Não	Não	Sim	Pai, mãe	0	0	0	1	1	0	0	Não sei	Sim	Sim		13/09/2019 Realizada coletas venosa e capilar	NEGATIVO	Não
1,90167E+11	São Francisco	13/09/2019	72	68	Masculino	Não	Não	Não	Não se aplica	0	0	0	0	0	0	0	Sim	Sim	Sim		13/09/2019 Realizada coletas venosa e capilar	NEGATIVO	Não
1,90167E+11	São Francisco	13/09/2019	55	52	Feminino	Não	Não	Não sei	Não se aplica	0	0	0	0	0	0	0	Não sei	Sim	Sim		13/09/2019 Realizada coletas venosa e capilar	NEGATIVO	Não
1,90167E+11	São Francisco	13/09/2019	56	52	Feminino	Não	Não	Não	Não se aplica	0	0	0	0	0	0	0	Não	Sim	Sim		13/09/2019 Realizada coletas venosa e capilar	NEGATIVO	Não
1,90167E+11	São Francisco	13/09/2019	34	30	Feminino	Não	Não	Sim	Tio, tia por parte de pai	0	0	1	1	0	0	0	Sim	Sim	Sim		13/09/2019 Realizada coletas venosa e capilar	NEGATIVO	Não
1,90167E+11	São Francisco	13/09/2019	34	31	Feminino	Não	Não	Sim	Tio, tia por parte de pai	0	0	1	1	0	0	0	Não sei	Sim	Sim		13/09/2019 Realizada coletas venosa e capilar	NEGATIVO	Não
1,90167E+11	São Francisco	13/09/2019	40	36	Feminino	Não	Não	Não	Não se aplica	0	0	0	0	0	0	0	Não	Sim	Sim		13/09/2019 Realizada coletas venosa e capilar	NEGATIVO	Não
1,90167E+11	São Francisco	11/09/2019	44	41	Feminino	Não	Não	Sim	Pai, mãe, tio, tia por parte de mãe	0	0	1	1	1	0	0	Não sei	Sim	Não		11/09/2019 Realizada coletas venosa e capilar	NEGATIVO	Não
1,90167E+11	São Francisco	11/09/2019	22	19	Masculino	Não	Não	Sim	Avó, avô, tio, tia por parte de pai	0	1	1	1	0	0	0	Não	Sim	Não		11/09/2019 Realizada coletas venosa e capilar	NEGATIVO	Não
1,90167E+11	São Francisco	11/09/2019	58	55	Feminino	Não	Não	Sim	Tio, tia por parte de pai	0	0	1	1	0	0	0	Não	Sim	Sim		11/09/2019 Realizada coletas venosa e capilar	NEGATIVO	Não
1,90167E+11	São Francisco	11/09/2019	46	43	Feminino	Não	Não	Sim	Irmãos, irmãs, tio, tia por parte de mãe	0	0	1	0	1	1	1	Não sei	Sim	Não		11/09/2019 Realizada coletas venosa e capilar	NEGATIVO	Não
1,90167E+11	São Francisco	11/09/2019	41	37	Masculino	Não	Não	Não	Não se aplica	0	0	0	0	0	0	0	Não	Sim	Não		11/09/2019 Realizada coletas venosa e capilar	NEGATIVO	Não
1,90167E+11	São Francisco	11/09/2019	70	66	Masculino	Não	Não	Sim	Pai, mãe	0	0	0	1	1	0	0	Sim	Sim	Sim		11/09/2019 Realizada coletas venosa e capilar	NEGATIVO	Não
1,90167E+11	São Francisco	11/09/2019	64	61	Masculino	Não	Não	Sim	Tio, tia por parte de pai	0	0	1	1	0	0	0	Sim	Sim	Sim		11/09/2019 Realizada coletas venosa e capilar	NEGATIVO	Não
1,90167E+11	São Francisco	11/09/2019	28	24	Masculino	Não	Não	Sim	Pai, mãe, tio, tia por parte de mãe	0	0	1	1	1	0	0	Não	Sim	Não		11/09/2019 Realizada coletas venosa e capilar	NEGATIVO	Não
1,90167E+11	São Francisco	11/09/2019	56	52	Masculino	Não	Não	Sim	Tio, tia por parte de mãe	0	0	1	0	1	0	0	Não	Sim	Sim		11/09/2019 Realizada coletas venosa e capilar	NEGATIVO	Não
1,90167E+11	São Francisco	11/09/2019	56	52	Feminino	Não	Não	Sim	Pai, mãe	0	0	0	1	1	0	0	Não	Sim	Não		11/09/2019 Realizada coletas venosa e capilar	NEGATIVO	Não
1,90167E+11	São Francisco	11/09/2019	47	44	Masculino	Não	Não	Não sei	Não se aplica	0	0	0	0	0	0	0	Não sei	Sim	Sim		11/09/2019 Realizada coletas venosa e capilar	NEGATIVO	Não
1,90167E+11	São Francisco	11/09/2019	71	67	Masculino	Não	Não	Sim	Pai, mãe, tio, tia por parte de pai	0	0	1	1	1	0	0	Sim	Sim	Não		11/09/2019 Realizada coletas venosa e capilar	NEGATIVO	Não
1,90167E+11	São Francisco	11/09/2019	26	23	Feminino	Não	Não	Sim	Pai, mãe	0	0	0	1	1	0	0	Não	Não	Não		11/09/2019 Realizada coletas venosa e capilar	NEGATIVO	Não
1,90167E+11	São Francisco	11/09/2019	49	45	Feminino	Não	Não	Não sei	Não se aplica	0	0	0	0	0	0	0	Não sei	Sim	Sim		11/09/2019 Realizada coletas venosa e capilar	NEGATIVO	Não
1,90167E+11	São Francisco	11/09/2019	42	39	Feminino	Não	Não	Não	Não se aplica	0	0	0	0	0	0	0	Não	Sim	Não		11/09/2019 Realizada coletas venosa e capilar	NEGATIVO	Não
1,90167E+11	São Francisco	11/09/2019	51	48	Feminino	Não	Não	Sim	Irmãos, irmãs, pai, mãe, tio, tia por parte de mãe	0	0	1	1	1	1	1	Não sei	Sim	Sim		11/09/2019 Realizada coletas venosa e capilar	INCONCLUSIVO	Não
1,90167E+11	São Francisco	11/09/2019	50	47	Masculino	Não	Não	Sim	Irmãos, irmãs, pai, mãe, avó, avô, tio, tia por parte de pai, tio, tia por parte de mãe	0	1	1	1	1	1	1	Sim	Sim	Não		11/09/2019 Realizada coletas venosa e capilar	NEGATIVO	Não
1,90167E+11	São Francisco	11/09/2019	41	37	Feminino	Não	Não	Sim	Pai, mãe, tio, tia por parte de mãe	0	0	1	1	1	0	0	Não sei	Sim	Não		11/09/2019 Realizada coletas venosa e capilar	NEGATIVO	Não
1,90167E+11	São Francisco	11/09/2019	55	51	Masculino	Não	Não	Não sei	Não se aplica	0	0	0	0	0	0	0	Sim	Sim	Sim		11/09/2019 Realizada coletas venosa e capilar	INCONCLUSIVO	Não
1,90167E+11	São Francisco	11/09/2019	37	34	Feminino	Não	Não	Sim	Avó, avô, tio, tia por parte de pai	0	1	1	1	0	0	0	Não sei	Sim	Sim		11/09/2019 Realizada coletas venosa e capilar	NEGATIVO	Não
1,90167E+11	São Francisco	13/09/2019	41	38	Feminino	Não	Não	Não sei	Não se aplica	0	0	0	0	0	0	0	Não sei	Sim	Sim		13/09/2019 Realizada coletas venosa e capilar	NEGATIVO	Não
1,90167E+11	São Francisco	13/09/2019	40	37	Feminino	Não	Não	Não	Não se aplica	0	0	0	0	0	0	0	Não sei	Sim	Sim		13/09/2019 Realizada coletas venosa e capilar	NEGATIVO	Não
1,90167E+11	São Francisco	13/09/2019	36	32	Masculino	Não	Não	Sim	Pai, mãe	0	0	0	1	1	0	0	Não sei	Sim	Sim		13/09/2019 Realizada coletas venosa e capilar	NEGATIVO	Não
1,90167E+11	São Francisco	13/09/2019	60	56	Feminino	Não	Não	Sim	Irmãos, irmãs	0	0	0	0	0	1	1	Sim	Sim	Não		13/09/2019 Realizada coletas venosa e capilar	NEGATIVO	Não
1,90167E+11	São Francisco	13/09/2019	46	43	Masculino	Não	Não	Sim	Pai, mãe, tio, tia por parte de mãe	0	0	1	1	1	0	0	Não sei	Sim	Sim		13/09/2019 Realizada coletas venosa e capilar	NEGATIVO	Não
1,90167E+11	São Francisco	13/09/2019	67	63	Masculino	Não	Não	Sim	Irmãos, irmãs	0	0	0	0	0	1	1	Sim	Sim	Sim		13/09/2019 Realizada coletas venosa e capilar	NEGATIVO	Não
1,90167E+11	São Francisco	13/09/2019	23	19	Masculino	Não	Não	Não sei	Não se aplica	0	0	0	0	0	0	0	Não sei	Não	Não		13/09/2019 Realizada coletas venosa e capilar	NEGATIVO	Não
1,90167E+11	São Francisco	13/09/2019	50	46	Feminino	Não	Não	Não	Não se aplica	0	0	0	0	0	0	0	Não sei	Sim	Sim		13/09/2019 Realizada coletas venosa e capilar	NEGATIVO	Não
1,90167E+11	São Francisco	13/09/2019	75	71	Masculino	Não	Não	Sim	Irmãos, irmãs	0	0	0	0	0	1	1	Não	Não	Não		13/09/2019 Realizada coletas venosa e capilar	NEGATIVO	Não
1,90167E+11	São Francisco	13/09/2019	80	76	Masculino	Não	Não	Sim	Irmãos, irmãs	0	0	0	0	0	1	1	Sim	Sim	Sim		13/09/2019 Realizada coletas venosa e capilar	NEGATIVO	Não
1,90167E+11	São Francisco	13/09/2019	47	43	Feminino	Não	Não	Não	Não se aplica	0	0	0	0	0	0	0	Não sei	Sim	Sim		13/09/2019 Realizada coletas venosa e capilar	NEGATIVO	Não
1,90167E+11	São Francisco	13/09/2019	49	46	Feminino	Não	Não	Sim	Tio, tia por parte de mãe	0	0	1	0	1	0	0	Não sei	Sim	Sim		13/09/2019 Realizada coletas venosa e capilar	NEGATIVO	Não
1,90167E+11	São Francisco	13/09/2019	32	28	Feminino	Não	Não	Sim	Avó, avô	0	1	0	0	0	0	0	Não sei	Sim	Sim		13/09/2019 Realizada coletas venosa e capilar	NEGATIVO	Não
1,90167E+11	São Francisco	13/09/2019	31	27	Feminino	Não	Não	Sim	Irmãos, irmãs	0	0	0	0	0	1	1	Não sei	Sim	Sim		13/09/2019 Realizada coletas venosa e capilar	NEGATIVO	Não
1,90167E+11	São Francisco	13/09/2019	39	36	Masculino	Não	Não	Sim	Tio, tia por parte de pai	0	0	1	1	0	0	0	Não sei	Sim	Sim		13/09/2019 Realizada coletas venosa e capilar	NEGATIVO	Não
1,90167E+11	São Francisco	13/09/2019	33	30	Feminino	Não	Não	Não	Não se aplica	0	0	0	0	0	0	0	Não	Sim	Sim		13/09/2019 Realizada coletas venosa e capilar	NEGATIVO	Não
1,90167E+11	São Francisco	13/09/2019	34	30	Feminino	Não	Não	Não	Não se aplica	0	0	0	0	0	0	0	Não sei	Sim	Sim		13/09/2019 Realizada coletas venosa e capilar	NEGATIVO	Não
1,90167E+11	São Francisco	13/09/2019	35	31	Masculino	Não	Não	Não sei	Não se aplica	0	0	0	0	0	0	0	Não sei	Não sei	Não		13/09/2019 Realizada coletas venosa e capilar	NEGATIVO	Não
1,90167E+11	São Francisco	13/09/2019	61	58	Feminino	Não	Não	Não sei	Não se aplica	0	0	0	0	0	0	0	Não sei	Sim	Sim		13/09/2019 Realizada coletas venosa e capilar	NEGATIVO	Não
1,90167E+11	São Francisco	13/09/2019	48	44	Feminino	Não	Não	Sim	Irmãos, irmãs, pai, mãe	0	0	0	1	1	1	1	Não sei	Sim	Sim		13/09/2019 Realizada coletas venosa e capilar	NEGATIVO	Não
1,90167E+11	Espinosa	23/07/2019	43	39	Feminino	Não	Não	Não	Não se aplica	0	0	0	0	0	0	0	Não	Sim	Sim		23/07/2019 Realizada coletas venosa	NEGATIVO	Não
1,90167E+11	Espinosa	23/07/2019	70	66	Feminino	Não	Não	Sim	Irmão, Irmãs, Filho, Filha	1	0	0	0	0	1	1	Não sei	Sim	Sim		23/07/2019 Realizada coletas venosa	NEGATIVO	Não
1,90167E+11	Espinosa	23/07/2019	63	60	Masculino	Não	Não	Não	Não se aplica	0	0	0	0	0	0	0	Não sei	Não sei	Sim		23/07/2019 Realizada coletas venosa	NEGATIVO	Não
1,90167E+11	Espinosa	23/07/2019	54	50	Masculino	Não	Não	Sim	Pai, mãe	0	0	0	1	1	0	0	Não	Sim	Sim		23/07/2019 Realizada coletas venosa	NEGATIVO	Não
1,90167E+11	Espinosa	23/07/2019	54	51	Masculino	Não	Não	Sim	Pai, mãe	0	0	0	1	1	0	0	Não	Sim	Sim		23/07/2019 Realizada coletas venosa	NEGATIVO	Não
1,90167E+11	Espinosa	23/07/2019	50	46	Feminino	Não	Não	Não	Não se aplica	0	0	0	0	0	0	0	Sim	Sim	Sim		23/07/2019 Realizada coletas venosa	NEGATIVO	Não
1,90167E+11	Espinosa	23/07/2019	38	35	Feminino	Não	Não	Sim	Tio, tia por parte de mãe	0	0	1	0	1	0	0	Não	Não	Não		23/07/2019 Realizada coletas venosa	NEGATIVO	Não
1,90167E+11	Espinosa	23/07/2019	48	45	Feminino	Não	Não	Sim	Pai, mãe	0	0	0	1	1	0	0	Não	Não	Sim		23/07/2019 Realizada coletas venosa	NEGATIVO	Não
1,90167E+11	Espinosa	23/07/2019	48	45	Feminino	Não	Não	Não	Não se aplica	0	0	0	0	0	0	0	Não sei	Sim	Sim		23/07/2019 Realizada coletas venosa	NEGATIVO	Não
1,90167E+11	Espinosa	23/07/2019	45	41	Masculino	Não	Não	Sim	Pai, mãe	0	0	0	1	1	0	0	Sim	Sim	Sim		23/07/2019 Realizada coletas venosa	NEGATIVO	Não
1,90167E+11	Espinosa	23/07/2019	51	47	Feminino	Não	Não	Sim	Irmãos, irmãs	0	0	0	0	0	1	1	Sim	Sim	Sim		23/07/2019 Realizada coletas venosa	NEGATIVO	Não
1,90167E+11	Espinosa	23/07/2019	71	68	Feminino	Não	Não	Não sei	Não se aplica	0	0	0	0	0	0	0	Sim	Sim	Sim		23/07/2019 Realizada coletas venosa	NEGATIVO	Não
1,90167E+11	Espinosa	23/07/2019	41	37	Masculino	Não	Não	Sim	Pai, mãe	0	0	0	1	1	0	0	Não sei	Sim	Sim		23/07/2019 Realizada coletas venosa	NEGATIVO	Não
1,90167E+11	Espinosa	23/07/2019	76	72	Feminino	Não	Não	Não sei	Não se aplica	0	0	0	0	0	0	0	Sim	Sim	Sim		23/07/2019 Realizada coletas venosa	NEGATIVO	Não
1,90167E+11	Espinosa	23/07/2019	63	60	Masculino	Não	Não	Não sei	Não se aplica	0	0	0	0	0	0	0	Sim	Sim	Sim		23/07/2019 Realizada coletas venosa	NEGATIVO	Não
1,90167E+11	Espinosa	23/07/2019	48	44	Masculino	Não	Não	Não sei	Não se aplica	0	0	0	0	0	0	0	Não sei	Sim	Sim		23/07/2019 Realizada coletas venosa	NEGATIVO	Não
1,90167E+11	Espinosa	23/07/2019	44	41	Feminino	Não	Não	Não	Não se aplica	0	0	0	0	0	0	0	Não sei	Sim	Sim		23/07/2019 Realizada coletas venosa	NEGATIVO	Não
1,90167E+11	Espinosa	23/07/2019	78	75	Masculino	Não	Não	Não	Não se aplica	0	0	0	0	0	0	0	Sim	Sim	Sim		23/07/2019 Realizada coletas venosa	NEGATIVO	Não
1,90167E+11	Espinosa	23/07/2019	73	69	Masculino	Não	Não	Não	Não se aplica	0	0	0	0	0	0	0	Sim	Sim	Sim		23/07/2019 Realizada coletas venosa	NEGATIVO	Não
1,90167E+11	Espinosa	23/07/2019	29	26	Feminino	Não	Não	Sim	Pai, mãe	0	0	0	1	1	0	0	Não	Sim	Não		23/07/2019 Realizada coletas venosa	NEGATIVO	Não
1,90167E+11	São Francisco	13/09/2019	68	65	Feminino	Não	Não	Sim	Irmãos, irmãs	0	0	0	0	0	1	1	Sim	Sim	Sim		13/09/2019 Realizada coletas venosa e capilar	NEGATIVO	Não
1,90167E+11	São Francisco	13/09/2019	24	21	Feminino	Não	Não	Sim	Tio, tia por parte de mãe	0	0	1	0	1	0	0	Não sei	Não	Não		13/09/2019 Realizada coletas venosa e capilar	NEGATIVO	Não
1,90167E+11	São Francisco	13/09/2019	43	40	Masculino	Não	Não	Sim	Pai, mãe	0	0	0	1	1	0	0	Não sei	Sim	Sim		13/09/2019 Realizada coletas venosa e capilar	NEGATIVO	Não
1,90167E+11	São Francisco	13/09/2019	41	38	Masculino	Não	Não	Não	Não se aplica	0	0	0	0	0	0	0	Sim	Sim	Sim		13/09/2019 Realizada coletas venosa e capilar	NEGATIVO	Não
1,90167E+11	São Francisco	13/09/2019	21	18	Feminino	Não	Não	Não	Não se aplica	0	0	0	0	0	0	0	Não	Sim	Não		13/09/2019 Realizada coletas venosa e capilar	NEGATIVO	Não
1,90167E+11	São Francisco	13/09/2019	41	37	Masculino	Não	Não	Sim	Tio, tia por parte de pai	0	0	1	1	0	0	0	Não sei	Não	Não		13/09/2019 Realizada coletas venosa e capilar	NEGATIVO	Não
1,90167E+11	São Francisco	13/09/2019	38	35	Feminino	Não	Não	Sim	Avó, avô, tio, tia por parte de mãe	0	1	1	0	1	0	0	Não sei	Sim	Não		13/09/2019 Realizada coletas venosa e capilar	NEGATIVO	Não
1,90167E+11	São Francisco	13/09/2019	23	19	Feminino	Não	Não	Não	Não se aplica	0	0	0	0	0	0	0	Não sei	Sim	Sim		13/09/2019 Realizada coletas venosa e capilar	NEGATIVO	Não
1,90167E+11	São Francisco	13/09/2019	21	18	Masculino	Não	Não	Não	Não se aplica	0	0	0	0	0	0	0	Não	Não	Não		13/09/2019 Realizada coletas venosa e capilar	NEGATIVO	Não
1,90167E+11	São Francisco	13/09/2019	58	54	Feminino	Não	Não	Não	Não se aplica	0	0	0	0	0	0	0	Não sei	Não sei	Sim		13/09/2019 Realizada coletas venosa e capilar	NEGATIVO	Não
1,90167E+11	São Francisco	11/11/2019	63	59	Masculino	Não	Não se aplica	Não sei	Não se aplica	0	0	0	0	0	0	0	Não sei	Sim	Sim			NEGATIVO	Não
1,90167E+11	São Francisco	11/11/2019	60	57	Masculino	Sim	Não	Não	Não se aplica	0	0	0	0	0	0	0	Não sei	Sim	Sim			NEGATIVO	Não
1,90167E+11	São Francisco	11/11/2019	67	64	Feminino	Não	Não	Não sei	Não se aplica	0	0	0	0	0	0	0	Sim	Sim	Sim			NEGATIVO	Não
1,90167E+11	São Francisco	11/11/2019	42	38	Feminino	Não	Não	Não	Não se aplica	0	0	0	0	0	0	0	Não	Sim	Sim			NEGATIVO	Não
1,90167E+11	São Francisco	11/11/2019	76	72	Masculino	Não	Não	Não sei	Não se aplica	0	0	0	0	0	0	0	Não sei	Sim	Sim			NEGATIVO	Não
1,90167E+11	São Francisco	11/11/2019	73	70	Feminino	Não	Não	Não sei	Não se aplica	0	0	0	0	0	0	0	Não sei	Sim	Sim			NEGATIVO	Não
1,90167E+11	São Francisco	11/11/2019	65	62	Feminino	Não	Não	Não	Não se aplica	0	0	0	0	0	0	0	Não	Sim	Sim			NEGATIVO	Não
1,90167E+11	São Francisco	11/11/2019	45	42	Masculino	Sim	Não	Não	Não se aplica	0	0	0	0	0	0	0	Sim	Sim	Sim			POSITIVO	Sim
1,90167E+11	São Francisco	11/11/2019	66	63	Masculino	Não	Não	Não	Não se aplica	0	0	0	0	0	0	0	Não sei	Sim	Sim			NEGATIVO	Não
1,90167E+11	São Francisco	11/11/2019	77	74	Masculino	Não	Não	Sim	Filho, filha	1	0	0	0	0	0	0	Sim	Sim	Sim			NEGATIVO	Não
1,90167E+11	São Francisco	11/11/2019	41	38	Feminino	Não	Não	Não sei	Não se aplica	0	0	0	0	0	0	0	Não sei	Sim	Sim			NEGATIVO	Não
1,90167E+11	São Francisco	11/11/2019	36	33	Feminino	Não	Não se aplica	Sim	Pai, mãe, tio, tia por parte de pai, avó, avô	0	1	1	1	1	0	0	Não sei	Sim	Não			NEGATIVO	Não
1,90167E+11	São Francisco	11/11/2019	59	56	Feminino	Não	Não	Não	Não se aplica	0	0	0	0	0	0	0	Não sei	Sim	Sim			NEGATIVO	Não
1,90167E+11	São Francisco	11/11/2019	66	62	Feminino	Não sei	Não	Sim	Irmãos, irmãs, pai, mãe	0	0	0	1	1	1	1	Não	Sim	Sim			POSITIVO	Não
1,90167E+11	São Francisco	11/11/2019	63	60	Feminino	Não sei	Sim	Sim	Irmãos, irmãs, pai, mãe	0	0	0	1	1	1	1	Sim	Sim	Sim			POSITIVO	Não
1,90167E+11	São Francisco	11/11/2019	50	46	Feminino	Não	Não	Não sei	Não se aplica	0	0	0	0	0	0	0	Não sei	Sim	Sim			POSITIVO	Sim
1,90167E+11	São Francisco	11/11/2019	50	47	Masculino	Não	Não	Não sei	Não se aplica	0	0	0	0	0	0	0	Não sei	Sim	Sim			POSITIVO	Sim
1,90167E+11	São Francisco	11/11/2019	55	52	Masculino	Não	Não	Não	Não se aplica	0	0	0	0	0	0	0	Não	Não	Não			INCONCLUSIVO	Sim
1,90167E+11	São Francisco	11/11/2019	52	49	Feminino	Não	Não	Não sei	Não se aplica	0	0	0	0	0	0	0	Não sei	Sim	Sim			POSITIVO	Sim
1,90167E+11	São Francisco	11/11/2019	57	54	Feminino	Não	Não	Não sei	Não se aplica	0	0	0	0	0	0	0	Não sei	Sim	Sim			INCONCLUSIVO	Não
1,90167E+11	São Francisco	11/11/2019	65	61	Masculino	Não	Não	Não sei	Não se aplica	0	0	0	0	0	0	0	Não sei	Sim	Sim			POSITIVO	Sim
1,90167E+11	São Francisco	11/11/2019	25	21	Masculino	Não	Não	Não sei	Não se aplica	0	0	0	0	0	0	0	Não sei	Sim	Sim			NEGATIVO	Não
1,90167E+11	São Francisco	11/11/2019	23	20	Feminino	Não	Não	Não sei	Não se aplica	0	0	0	0	0	0	0	Não	Sim	Sim			NEGATIVO	Não
1,90167E+11	São Francisco	11/11/2019	41	38	Feminino	Não	Não	Não	Não se aplica	0	0	0	0	0	0	0	Não sei	Sim	Sim			NEGATIVO	Não
1,90167E+11	São Francisco	11/11/2019	67	63	Feminino	Não	Não	Sim	Pai, mãe, avó, avô	0	1	0	1	1	0	0	Não sei	Sim	Sim			NEGATIVO	Não
1,90167E+11	São Francisco	11/11/2019	28	25	Masculino	Não	Não	Não sei	Não se aplica	0	0	0	0	0	0	0	Não sei	Sim	Sim			NEGATIVO	Não
1,90167E+11	São Francisco	11/11/2019	47	44	Feminino	Não	Não	Sim	Pai, mãe, tio, tia por parte de pai	0	0	1	1	1	0	0	Sim	Sim	Sim			POSITIVO	Não
1,90167E+11	São Francisco	11/11/2019	41	38	Feminino	Não	Não	Não	Não se aplica	0	0	0	0	0	0	0	Não sei	Sim	Não			NEGATIVO	Não
1,90167E+11	São Francisco	11/11/2019	70	67	Feminino	Não	Não se aplica	Não sei	Não se aplica	0	0	0	0	0	0	0	Não sei	Sim	Sim			NEGATIVO	Não
1,90167E+11	São Francisco	11/11/2019	45	42	Feminino	Não	Não se aplica	Não	Não se aplica	0	0	0	0	0	0	0	Não	Sim	Sim			NEGATIVO	Não
1,90167E+11	São Francisco	11/11/2019	59	56	Feminino	Não	Não	Não sei	Não se aplica	0	0	0	0	0	0	0	Não sei	Sim	Sim			POSITIVO	Não
1,90167E+11	São Francisco	11/11/2019	61	57	Feminino	Não	Não	Sim	Irmãos, irmãs	0	0	0	0	0	1	1	Não sei	Sim	Sim			INCONCLUSIVO	Não
1,90167E+11	São Francisco	11/11/2019	50	47	Feminino	Não	Não	Não sei	Não se aplica	0	0	0	0	0	0	0	Não	Sim	Sim			NEGATIVO	Não
1,90167E+11	São Francisco	11/11/2019	85	82	Masculino	Não	Não	Não	Não se aplica	0	0	0	0	0	0	0	Sim	Sim	Sim			INCONCLUSIVO	Não
1,90167E+11	São Francisco	11/11/2019	59	55	Feminino	Não	Não	Não sei	Não se aplica	0	0	0	0	0	0	0	Não sei	Sim	Não			NEGATIVO	Não
1,90167E+11	São Francisco	11/11/2019	58	55	Feminino	Não	Não se aplica	Não sei	Não se aplica	0	0	0	0	0	0	0	Não sei	Sim	Sim			INCONCLUSIVO	Não
1,90167E+11	São Francisco	11/11/2019	51	47	Masculino	Não	Não	Não	Não se aplica	0	0	0	0	0	0	0	Não	Não	Não			NEGATIVO	Não
1,90167E+11	São Francisco	11/11/2019	65	62	Feminino	Não	Não	Sim	Irmãos, irmãs	0	0	0	0	0	1	1	Não sei	Sim	Sim			NEGATIVO	Não
1,90167E+11	São Francisco	11/11/2019	70	67	Masculino	Não	Não	Não sei	Não se aplica	0	0	0	0	0	0	0	Não sei	Sim	Sim			NEGATIVO	Não
1,90167E+11	São Francisco	11/11/2019	68	65	Feminino	Não	Não	Não	Não se aplica	0	0	0	0	0	0	0	Não	Sim	Sim			NEGATIVO	Não
1,90167E+11	São Francisco	11/11/2019	78	75	Feminino	Não	Não	Sim	Irmãos, irmãs	0	0	0	0	0	1	1	Sim	Sim	Sim			NEGATIVO	Não
1,90167E+11	São Francisco	11/11/2019	71	68	Masculino	Não	Não	Não sei	Não se aplica	0	0	0	0	0	0	0	Não sei	Sim	Sim			NEGATIVO	Não
1,90167E+11	São Francisco	11/11/2019	61	58	Feminino	Não	Não se aplica	Sim	Irmãos, irmãs, pai, mãe	0	0	0	1	1	1	1	Não sei	Sim	Sim			NEGATIVO	Não
1,90167E+11	São Francisco	11/11/2019	60	57	Masculino	Não	Não	Sim	Não se aplica	0	0	0	0	0	0	0	Não sei	Sim	Sim			NEGATIVO	Não
1,90167E+11	São Francisco	11/11/2019	67	64	Feminino	Não	Não	Não sei	Não se aplica	0	0	0	0	0	0	0	Não sei	Sim	Sim			NEGATIVO	Não
1,90167E+11	São Francisco	11/11/2019	67	64	Feminino	Não	Não	Não sei	Não se aplica	0	0	0	0	0	0	0	Sim	Sim	Sim			NEGATIVO	Não
1,90167E+11	São Francisco	11/11/2019	63	59	Feminino	Não	Não	Não sei	Não se aplica	0	0	0	0	0	0	0	Sim	Sim	Sim			POSITIVO	Não
1,90167E+11	São Francisco	11/11/2019	61	57	Masculino	Não	Não	Sim	Pai, mãe, tio, tia por parte de mãe	0	0	1	1	1	0	0	Sim	Sim	Sim			INCONCLUSIVO	Não
1,90167E+11	São Francisco	11/11/2019	69	66	Feminino	Não	Não	Não sei	Não se aplica	0	0	0	0	0	0	0	Não sei	Sim	Sim			NEGATIVO	Não
1,90167E+11	São Francisco	11/11/2019	47	43	Feminino	Não	Não	Não	Não se aplica	0	0	0	0	0	0	0	Não sei	Sim	Sim			NEGATIVO	Não
1,90167E+11	São Francisco	11/11/2019	58	55	Feminino	Não	Não	Não	Não se aplica	0	0	0	0	0	0	0	Não sei	Sim	Sim			NEGATIVO	Não
1,90167E+11	São Francisco	11/11/2019	53	49	Feminino	Não	Não	Não	Não se aplica	0	0	0	0	0	0	0	Não sei	Sim	Sim			NEGATIVO	Não
1,90167E+11	São Francisco	11/11/2019	71	67	Feminino	Não	Não	Sim	Filho, filha	1	0	0	0	0	0	0	Não sei	Sim	Sim			NEGATIVO	Não
1,90167E+11	São Francisco	11/11/2019	73	70	Feminino	Não	Não	Não	Não se aplica	0	0	0	0	0	0	0	Sim	Sim	Sim			NEGATIVO	Não
1,90167E+11	São Francisco	11/11/2019	55	52	Feminino	Não	Não	Sim	Pai, mãe	0	0	0	1	1	0	0	Não sei	Sim	Sim			NEGATIVO	Não
1,90167E+11	São Francisco	11/11/2019	67	64	Masculino	Não	Não	Sim	Filho, filha	1	0	0	0	0	0	0	Não sei	Sim	Sim			NEGATIVO	Não
1,90167E+11	São Francisco	11/11/2019	77	74	Masculino	Não	Não	Não	Não se aplica	0	0	0	0	0	0	0	Não	Não	Sim			NEGATIVO	Não
1,90167E+11	São Francisco	11/11/2019	41	38	Feminino	Não	Não	Sim	Pai, mãe	0	0	0	1	1	0	0	Não sei	Sim	Sim			NEGATIVO	Não
1,90167E+11	São Francisco	11/11/2019	25	21	Feminino	Não	Não	Não	Não se aplica	0	0	0	0	0	0	0	Não sei	Sim	Não			NEGATIVO	Não
1,90167E+11	São Francisco	11/11/2019	72	69	Feminino	Não	Não	Não sei	Não se aplica	0	0	0	0	0	0	0	Não sei	Sim	Sim			INCONCLUSIVO	Não
1,90167E+11	São Francisco	11/11/2019	59	56	Feminino	Não	Não	Sim	Irmãos, irmãs	0	0	0	0	0	1	1	Não sei	Sim	Sim			NEGATIVO	Não
1,90167E+11	São Francisco	11/11/2019	78	75	Feminino	Não	Não	Não sei	Não se aplica	0	0	0	0	0	0	0	Sim	Sim	Sim			NEGATIVO	Não
1,90167E+11	São Francisco	11/11/2019	87	84	Feminino	Não	Não	Sim	Tia por parte de pai	0	0	1	1	0	0	0	Não sei	Sim	Sim			NEGATIVO	Não
1,90167E+11	São Francisco	11/11/2019	42	38	Masculino	Não	Não	Não sei	Não se aplica	0	0	0	0	0	0	0	Não sei	Não	Não			NEGATIVO	Não
1,90167E+11	São Francisco	11/11/2019	72	69	Masculino	Não	Não	Não sei	Não se aplica	0	0	0	0	0	0	0	Não sei	Sim	Sim			NEGATIVO	Não
1,90167E+11	São Francisco	11/11/2019	46	43	Feminino	Não	Não	Sim	Tia por parte de pai	0	0	1	1	0	0	0	Não	Sim	Sim			NEGATIVO	Não
1,90167E+11	São Francisco	11/11/2019	26	23	Feminino	Não	Não	Não sei	Não se aplica	0	0	0	0	0	0	0	Não sei	Sim	Não			NEGATIVO	Não
1,90167E+11	São Francisco	11/10/2019	38	35	Masculino	Não	Não	Não	Não se aplica	0	0	0	0	0	0	0	Não	Sim	Sim			NEGATIVO	Não
1,90167E+11	São Francisco	11/10/2019	48	44	Feminino	Não	Não	Sim	Irmãos, irmãs	0	0	0	0	0	1	1	Não sei	Sim	Sim			NEGATIVO	Não
1,90167E+11	São Francisco	11/10/2019	23	19	Feminino	Não	Não	Não	Não se aplica	0	0	0	0	0	0	0	Não	Não	Não			NEGATIVO	Não
1,90167E+11	São Francisco	11/10/2019	26	23	Feminino	Não	Não	Não sei	Não se aplica	0	0	0	0	0	0	0	Não	Sim	Não			NEGATIVO	Não
1,90167E+11	São Francisco	11/10/2019	42	39	Feminino	Não	Não se aplica	Não sei	Não se aplica	0	0	0	0	0	0	0	Não sei	Sim	Sim			NEGATIVO	Não
1,90167E+11	São Francisco	11/10/2019	22	19	Masculino	Não	Não se aplica	Não	Não se aplica	0	0	0	0	0	0	0	Não	Não	Não			NEGATIVO	Não
1,90167E+11	São Francisco	11/10/2019	45	42	Masculino	Não	Não	Não	Não se aplica	0	0	0	0	0	0	0	Não sei	Sim	Sim			NEGATIVO	Não
1,90167E+11	São Francisco	11/10/2019	47	44	Feminino	Não	Não	Sim	Irmãos, irmãs, tio, tia por parte de pai, tio, tia por parte de mãe	0	0	1	1	1	1	1	Sim	Sim	Sim			NEGATIVO	Não
1,90167E+11	São Francisco	11/10/2019	44	40	Masculino	Não	Não se aplica	Não sei	Não se aplica	0	0	0	0	0	0	0	Não sei	Sim	Sim			NEGATIVO	Não
1,90167E+11	São Francisco	11/10/2019	74	71	Feminino	Não	Não se aplica	Não sei	Não se aplica	0	0	0	0	0	0	0	Não sei	Sim	Sim			NEGATIVO	Não
1,90167E+11	São Francisco	11/10/2019	57	53	Feminino	Não	Não se aplica	Não	Não se aplica	0	0	0	0	0	0	0	Não sei	Não	Não			NEGATIVO	Não
1,90167E+11	São Francisco	11/10/2019	46	43	Feminino	Não	Não	Sim	Tio, tia por parte de mãe	0	0	1	0	1	0	0	Não	Sim	Não			NEGATIVO	Não
1,90167E+11	São Francisco	11/10/2019	52	48	Masculino	Não	Não	Não sei	Não se aplica	0	0	0	0	0	0	0	Não sei	Sim	Sim			NEGATIVO	Não
1,90167E+11	São Francisco	11/10/2019	46	42	Masculino	Não	Não	Não sei	Não se aplica	0	0	0	0	0	0	0	Não sei	Não sei	Sim			NEGATIVO	Não
1,90167E+11	São Francisco	11/11/2019	49	46	Masculino	Não	Não	Não sei	Não se aplica	0	0	0	0	0	0	0	Sim	Sim	Sim			POSITIVO	Sim
1,90167E+11	São Francisco	11/10/2019	44	41	Feminino	Não	Não	Sim	Pai, mãe	0	0	0	1	1	0	0	Sim	Sim	Sim			NEGATIVO	Não
1,90167E+11	São Francisco	11/10/2019	56	53	Feminino	Não	Não	Não sei	Não se aplica	0	0	0	0	0	0	0	Não sei	Sim	Sim			POSITIVO	Sim
1,90167E+11	São Francisco	11/10/2019	52	49	Feminino	Não	Não se aplica	Sim	Tio, tia por parte de mãe	0	0	1	0	1	0	0	Não sei	Sim	Sim			NEGATIVO	Não
1,90167E+11	São Francisco	11/10/2019	59	56	Masculino	Não	Não	Não sei	Não se aplica	0	0	0	0	0	0	0	Não sei	Sim	Não			NEGATIVO	Não
1,90167E+11	São Francisco	11/10/2019	42	39	Feminino	Não	Não	Não sei	Não se aplica	0	0	0	0	0	0	0	Não sei	Sim	Sim			NEGATIVO	Não
1,90167E+11	São Francisco	11/11/2019	67	64	Masculino	Não	Não	Sim	Irmãos, irmãs	0	0	0	0	0	1	1	Sim	Sim	Sim			POSITIVO	Não
1,90167E+11	São Francisco	11/10/2019	50	47	Masculino	Não	Não	Não	Pai, mãe	0	0	0	1	1	0	0	Não sei	Sim	Sim			NEGATIVO	Não
1,90167E+11	São Francisco	11/10/2019	26	23	Masculino	Não	Não	Sim	Pai, mãe, tio, tia por parte de pai	0	0	1	1	1	0	0	Não sei	Não	Sim			NEGATIVO	Não
1,90167E+11	São Francisco	11/11/2019	43	39	Feminino	Não	Não	Não	Não se aplica	0	0	0	0	0	0	0	Sim	Sim	Sim			NEGATIVO	Não
1,90167E+11	São Francisco	11/10/2019	62	59	Masculino	Não	Não	Não	Não se aplica	0	0	0	0	0	0	0	Não	Sim	Não			NEGATIVO	Não
1,90167E+11	São Francisco	11/10/2019	38	35	Masculino	Não	Não se aplica	Sim	Irmãos, irmãs	0	0	0	0	0	1	1	Não	Sim	Sim			NEGATIVO	Não
1,90167E+11	São Francisco	11/10/2019	64	61	Masculino	Não	Não	Não	Não se aplica	0	0	0	0	0	0	0	Sim	Sim	Sim			NEGATIVO	Não
1,90167E+11	São Francisco	11/11/2019	53	50	Feminino	Não	Não	Sim	Pai, mãe	0	0	0	1	1	0	0	Não sei	Sim	Sim			NEGATIVO	Não
1,90167E+11	São Francisco	11/10/2019	49	45	Feminino	Não	Não se aplica	Não sei	Não se aplica	0	0	0	0	0	0	0	Sim	Sim	Sim			NEGATIVO	Não
1,90167E+11	São Francisco	11/10/2019	35	32	Feminino	Não	Não se aplica	Não	Não se aplica	0	0	0	0	0	0	0	Não	Sim	Sim			NEGATIVO	Não
1,90167E+11	São Francisco	11/10/2019	43	40	Masculino	Não	Não	Sim	Pai, mãe	0	0	0	1	1	0	0	Não sei	Não	Sim			NEGATIVO	Não
1,90167E+11	São Francisco	11/10/2019	22	18	Feminino	Não	Não se aplica	Não	Não se aplica	0	0	0	0	0	0	0	Não	Não	Sim			NEGATIVO	Não
1,90167E+11	São Francisco	11/10/2019	37	33	Masculino	Não	Não	Sim	Pai, mãe	0	0	0	1	1	0	0	Não sei	Sim	Não			NEGATIVO	Não
1,90167E+11	São Francisco	11/10/2019	46	43	Masculino	Não	Não	Não sei	Não se aplica	0	0	0	0	0	0	0	Não sei	Sim	Sim			NEGATIVO	Não
1,90167E+11	São Francisco	11/10/2019	36	33	Feminino	Não	Não	Sim	Pai, mãe	0	0	0	1	1	0	0	Não	Sim	Sim			NEGATIVO	Não
1,90167E+11	São Francisco	11/10/2019	29	26	Feminino	Não	Não se aplica	Não	Não se aplica	0	0	0	0	0	0	0	Não sei	Sim	Não			NEGATIVO	Não
1,90167E+11	São Francisco	11/10/2019	30	26	Feminino	Não	Não	Não sei	Não se aplica	0	0	0	0	0	0	0	Não	Sim	Não			NEGATIVO	Não
1,90167E+11	São Francisco	11/10/2019	26	23	Feminino	Não	Não	Não sei	Não se aplica	0	0	0	0	0	0	0	Não sei	Sim	Sim			NEGATIVO	Não
1,90167E+11	São Francisco	11/10/2019	46	43	Feminino	Não	Não	Não	Não se aplica	0	0	0	0	0	0	0	Sim	Sim	Não			NEGATIVO	Não
1,90167E+11	São Francisco	11/10/2019	60	57	Masculino	Não	Não	Não sei	Não se aplica	0	0	0	0	0	0	0	Não sei	Sim	Sim			POSITIVO	Sim
1,90167E+11	São Francisco	11/10/2019	65	62	Feminino	Não	Não se aplica	Não sei	Não se aplica	0	0	0	0	0	0	0	Não sei	Sim	Sim			NEGATIVO	Não
1,90167E+11	São Francisco	11/10/2019	61	58	Feminino	Não	Não	Não sei	Não se aplica	0	0	0	0	0	0	0	Não sei	Sim	Sim			NEGATIVO	Não
1,90167E+11	São Francisco	11/10/2019	35	32	Masculino	Não	Não	Sim	Pai, mãe, avó, avô, tio, tia por parte de mãe	0	1	1	1	1	0	0	Não sei	Sim	Não			NEGATIVO	Não
1,90167E+11	São Francisco	11/10/2019	45	41	Feminino	Não sei	Não	Não	Não se aplica	0	0	0	0	0	0	0	Sim	Sim	Sim			INCONCLUSIVO	Não
1,90167E+11	São Francisco	11/10/2019	39	35	Feminino	Não	Não	Sim	Irmãos, irmãs, pai, mãe, tio, tia por parte de mãe	0	0	1	1	1	1	1	Não sei	Sim	Sim			NEGATIVO	Não
1,90167E+11	São Francisco	11/10/2019	50	47	Masculino	Não	Não	Não	Não se aplica	0	0	0	0	0	0	0	Não	Sim	Sim			NEGATIVO	Não
1,90167E+11	São Francisco	11/10/2019	48	44	Feminino	Não	Não se aplica	Sim	Irmãos, irmãs	0	0	0	0	0	1	1	Não	Sim	Sim			POSITIVO	Sim
1,90167E+11	São Francisco	11/10/2019	63	59	Feminino	Não	Não	Não sei	Não se aplica	0	0	0	0	0	0	0	Não sei	Sim	Sim			POSITIVO	Não
1,90167E+11	São Francisco	11/10/2019	50	47	Masculino	Não	Não	Não	Não se aplica	0	0	0	0	0	0	0	Sim	Sim	Sim			NEGATIVO	Não
1,90167E+11	São Francisco	11/10/2019	37	33	Feminino	Não	Não	Não sei	Não se aplica	0	0	0	0	0	0	0	Não sei	Sim	Sim			NEGATIVO	Não
1,90167E+11	São Francisco	11/10/2019	51	47	Masculino	Não	Não se aplica	Não sei	Não se aplica	0	0	0	0	0	0	0	Não sei	Sim	Sim			NEGATIVO	Não
1,90167E+11	São Francisco	11/10/2019	42	38	Feminino	Não	Não se aplica	Sim	Irmãos, irmãs	0	0	0	0	0	1	1	Não sei	Não	Sim			NEGATIVO	Não
1,90167E+11	São Francisco	11/10/2019	43	39	Masculino	Não	Não	Sim	Tio, tia por parte de mãe	0	0	1	0	1	0	0	Não sei	Sim	Sim			NEGATIVO	Não
1,90167E+11	São Francisco	11/10/2019	38	34	Feminino	Não	Não	Sim	Tio, tia por parte de mãe, avó, avô	0	1	1	0	1	0	0	Não	Sim	Sim			NEGATIVO	Não
1,90167E+11	São Francisco	11/10/2019	60	57	Feminino	Não	Não	Sim	Não se aplica	0	0	0	0	0	0	0	Não sei	Sim	Sim			NEGATIVO	Não
1,90167E+11	São Francisco	11/10/2019	53	49	Masculino	Não	Não	Não sei	Não se aplica	0	0	0	0	0	0	0	Não sei	Sim	Não			NEGATIVO	Não
1,90167E+11	São Francisco	11/10/2019	64	61	Feminino	Não	Não se aplica	Sim	Irmãos, irmãs	0	0	0	0	0	1	1	Sim	Sim	Sim			NEGATIVO	Não
1,90167E+11	São Francisco	11/10/2019	28	25	Feminino	Não	Não	Sim	Pai, mãe, tio, tia por parte de pai	0	0	1	1	1	0	0	Não sei	Sim	Não			NEGATIVO	Não
[truncated: 62 more rows]
